# Supplementary material for: Gain-of-Function Screen for Genes That Affect Drosophila Muscle Pattern Formation
Source: PLoS Genet. 2005 Oct 28;1(4):e55. doi: 10.1371/journal.pgen.0010055 (PMC1270011; doi:10.1371/journal.pgen.0010055)
Supplement: Table S1 — The lines are ordered according to their names (Line). DG-EP denotes lines that carry the P{Mae-UAS.6.11}-element whereas HD-EP stands for lines that are generated by mobilization of the modified EPg-element. The chromosome arm (Arm), orientation (Strand), and position according to D. melanogaster genomic sequence release 3 (Position) are indicated. The 5′ sequence tag (forward strand) for each insertion line is listed (Sequence). (607 KB XLS) [file pgen.0010055.st001.xls]

## Sheet: paper_table1.csv
Line	Arm	Strand	Position	Sequence
DG-EP(1)0881	X	minus	14807813	AAGAGAGCAGAGCGCCAAAACAGTATCAGCGAGAGATTGAGATTAGG
DG-EP(1)0882	X	minus	16019793	CATTCCAATGATATATAGATAGATATTTCGATAGGCGCTACAAGACC
DG-EP(1)0885	X	minus	19339302	CGCACCACACACACACAACTCACACACATGTAAAAACGTGGTCTGGC
DG-EP(1)0886	X	minus	2398880	GAGTTTGGTGCTGGGCGGCGTCAAAACATGCAGTAAGTATAGTACAG
DG-EP(1)0888	X	plus	15029331	GGGGGAGCACTCTCAAAAAAATTACACTCGCTATCGAAACGAAATGG
DG-EP(1)0889	X	minus	11195864	TCAATCANGCTAGACTTTTCCACATTCGACGAACTCAATATGTCGCG
DG-EP(1)0890	X	minus	193340	GTCGACGTCGGCNGCCGCAGTCGCTGCGACAGACAGAGAGTGGTCAG
DG-EP(1)0906	X	minus	19629294	ACTGCTCTCGGGCATTCGGGTTCGTTCGTCACTGGTCGTTTGGCT
DG-EP(1)1166	X	plus	13923953	CTTTGGAAAAGCACCGTTTATTTCGGAGTGACCAGATGCCAGATGGTTGTAC
DG-EP(1)1167	4	minus	699112	AcgTTACCGAAGTAAACACTTAAATTCAGTGCACTTTGCTTTTGA
DG-EP(1)1168	X	minus	19397101	TGGTTGGGGCTGTGCGTTTTAAACCAAAGGCAAAGGCCCGCAACGGGCGCTA
DG-EP(1)1169	X	minus	3492025	TGGCTTATCGGGATGTTTCCTTATTTTTCCCATGTGCGTGCAAAAAAACCGG
DG-EP(1)1170	X	minus	321597	CTCTCTGCGCTTCTCACGTTGCCCTGTTAAGTTTCAACTCAGCCGAT
DG-EP(1)1172	X	plus	281323	CCATTTTGATCGGTTGAATTTGTATCAAAAAGCATGAAAAACTTTGA
DG-EP(1)1173	X	minus	2302338	CGATTTGCGTGCTCTTGTTATTGTTTAACGGCGCTTAATGGCCATTG
DG-EP(1)1174	X	plus	29914	CTCTTCGTGTGTCGGATTCGTATTCGGGTTTTTTGTATGGGCTTGGG
DG-EP(1)1175	X	plus	12391021	TCCTTGTGCGCGCGGGTCTTCTTGTTCCCAAAGCCCTTGGGATTGCCCACAT
DG-EP(1)1176	X	plus	1893946	CCGATCCGAACGAAAAGTAGAGTTGTCGCTGTGGCGCGCGGTTCAGT
DG-EP(1)1177	X	minus	8176476	TGTTTTTGTGCCGGCTTTCCGCGAAAGCTGTTAAAACGGCACTTTGC
DG-EP(1)1178	X	minus	11617902	GTTTACCAACACCAAATTATCTATCGATAGGTACATGCTTATGGTGA
DG-EP(1)1179	X	plus	783754	ATTTTGACTCTGGATTCTTACGGGGCATTGGCGGCTTCACAGACATTTGTAC
DG-EP(1)1180	X	minus	10066122	CATTTTTGAAATTACGCTATAATGCTACTGGGTTTTTATACCCGTTATTCGTAC
DG-EP(1)1181	3L	minus	18019290	CAATACAATTTAAAAAATAAAAATCAAATATTTTCTAAGTTTTACGAATT
DG-EP(1)1184	X	minus	6520053	NNNNNNNNNNNNNNNNNNNTNANTTCGGGCAGTTTGCTTGTGNTTGA
DG-EP(1)1186	X	minus	15584544	TTGAACCGCATTACGGGGGCAGTCACAAACAGCTGATCGGCGCACTGATCGAGG
DG-EP(1)1187	X	plus	6439935	CGANGCTTACCGGGGTANNCNCTTGGNTTCGGTGCACGTTTGCCT
DG-EP(1)1188	X	minus	18884805	TTGCACTGCCTCTTTCTCTTCGCCCAGTGCGCTCAGATAGTCATTCA
DG-EP(1)1190	X	minus	2399388	ACTCATTTACTCTGCCGCTCTCTTGTGCTCTTCTTCTTTGCCCCAGT
DG-EP(1)1191	X	minus	2399388	ACTCATTTACTCTGCCGCTCTCTTGTGCTCTTCTTCTTTGCCCCAGT
DG-EP(1)1193	X	minus	251559	TGGATCTTCGATGCTAGACATGCTGAACTGGCTTAGGGTATTTATAAACACCGG
DG-EP(1)1195	X	plus	6648342	CATATATGCAAAATATTGCCATAGTCCGGAGAATAAACTCTTGAAATAATGTAC
DG-EP(1)1196	X	minus	6630462	AAAACTCCCTTTTGGGTTCGCTTTTATGGCTCCCAACTACTAAAACCGCTTCAA
DG-EP(1)1197	X	plus	6020490	TCTACATGCATACATATGTATGTATATACAAATTTATACACCTCCCT
DG-EP(1)1198	X	minus	18884701	AGAGCGAGACTCTGCATCAAGCGCAAGAGAGATACAGAGACTTGAGG
DG-EP(1)1199	X	minus	698414	CCCTTAATCGCAGCAGCCTTCGTGGAATCACACATCTTCAGTTTTGC
DG-EP(1)1200	X	plus	6739082	CTCGCGACTTGGAATGGCTGAATTTGGACTGGACTGAACTGGCATGG
DG-EP(1)1201	X	minus	8157545	AAGTTTTTCTCTGAGTAATGCGAAGAATTGATGACGAAGCCCCAAAG
DG-EP(1)1204	X	plus	11357481	GAGCAGAGCAGATTGANTTGATTGATCTTTTTCCTTCTGGTCGAGAG
DG-EP(1)1205	X	minus	16699540	TGTATTCACGAGCAATTTAGACCTGTGTTGTTAGTTAAATCTACT
DG-EP(1)1206	X	minus	13060487	CTTACCGNGGTGGNCNCTTGGGTTCCGGTGCACGTTTGCCTTGTTGA
DG-EP(1)1207	X	minus	17382364	ACTCTCTAAAGAGAGAGAATCAGAGTCAGAGTGAGCGAGCACGAGCG
DG-EP(1)1208	X	plus	14557353	GCTATCGCAAGCACTGGCGCCCCATCTCTACGATAGTGCTTTCGCTG
DG-EP(1)1209	X	minus	6603163	GCTTGAATGAGTGACGCAGCGACGGAGAGACAAAAAGACGGACGGAC
DG-EP(1)1210	X	plus	20003629	CAGCCGGGCCACATGCGAACCACTCCGCTGGCGACCAACGACTGCGG
DG-EP(2)0002	2R	plus	7238861	AGTATAAGTGTAACCTGCTAACAAATCGGGTAACGGTGTTGGTTGATT
DG-EP(2)0003	2R	plus	9004925	GCGCATTACACCCACCACGCGGCACACGTGTGCGTGAGCGCCTGACACTG
DG-EP(2)0004	2R	minus	1773301	CGCTCTGGCCACTGGCTGTGCATCGGGAGTTTTCAATTTCGAAGTGCCCG
DG-EP(2)0005	2R	minus	9322759	GCTGCAGCAATTGCGCAACTCTGGCAACCCTGGTCGAGGGGGACTCTCAG
DG-EP(2)0006	2L	minus	20398808	GCGTCGAACCAAAGTGACAGCGCTGTGTGTTCGACGTCGGATGTCGTGGG
DG-EP(2)0007	2R	plus	1353652	TGCACACACACACAATTAAGAAACTACTCTTGTCCAAATACTCTGCCTGG
DG-EP(2)0010	2L	plus	3047748	TCACGCTAATTGCGAAGAATACGGaCCATAATAATACaCTAACTATTTGT
DG-EP(2)0011	2L	minus	10537860	ACATGGAGGaCGAAgTGCGCTGTCCCACGTGCAAGCAGCTGTACcCCAAT
DG-EP(2)0012	2L	plus	19768545	AAAAAGTTTTCGTGGCGCTGCCCACACAGTTGACATTGAACTCGCTCCGT
DG-EP(2)0013	2R	minus	18247571	ATCTCTCGGCAACACTAAACGCAATTTATGAATCGAGTCGGCGACTGC
DG-EP(2)0015	2R	minus	15762326	GATATATTCCTCAGTGTtGAGGGTTTCGAAAAAGTGGGCCTAATGAGTGC
DG-EP(2)0017	2L	plus	6074782	GCTGCGCAGCCAGCGCAGAACGAAAGTCGATATGCGTGTGTGTGTGTGAA
DG-EP(2)0019	2R	plus	10312665	ATATGGTGTTTTATTTNCAGTTCANCTTAGTCTGATTGCTGGTCCTCA
DG-EP(2)0020	2L	plus	2123432	GCCTGAACCTGAACAGACGaCCGTTCGCAGCAAAAT
DG-EP(2)0021	2L	plus	19168547	GCGTTCGTTTTCCGCGTNTGATCCGCTCACCGTGACGATTTTCCACAA
DG-EP(2)0022	2L	plus	6955729	TGGAGCACTTGGACGATGGCGNTGATAGCTTCAGTGCCTTTGAGCGCATGTGCGACAAAA
DG-EP(2)0024	2L	plus	12417164	TTCTTTAAGAACCTGCGGCTTTTCCTCGTCCACTTCCATTTGGATGAG
DG-EP(2)0025	2R	minus	5489738	TTTGAGAGAAGCCGTAGAGCGAA
DG-EP(2)0026	2L	plus	9889035	CTACTGGGGCAACAAGATCGGCAAGCCCCACNCCGTGCCTTGCAAGGTCA
DG-EP(2)0027	2L	plus	9608615	CCTTTGGAGTATACAAATTTGTTGCCGTATCTTATCTAATCGGTAGTTAC
DG-EP(2)0028	2R	minus	11894510	TGCGCCGCTCTTTCCGTTGCATATGTGTGCGGGCGTTATTGTGCATGTTT
DG-EP(2)0029	2R	minus	3626955	TAGAGGTGGCTCCAGGCTCTCTCGAATTTTTGTTAGAGAGCGAGAGAG
DG-EP(2)0030	2R	plus	7402734	GCTATTGTTTTTCTNTCCCGATTTCCGTGAATATGTTCTAGTCACGAG
DG-EP(2)0031	X	plus	8714190	CAACATGTTGCAAGTTCGTGTGTGACTTCGGGAATTCTATGTTGTTGAGT
DG-EP(2)0033	2L	plus	9626143	AATGGGGGACTGCGAATGGGAATATCGGGAAGTCAGGAGTAGAGGCTGAA
DG-EP(2)0034	2L	plus	18137012	ATCGTTTATAAAGACACTTGTAAACGGTCACATTGATATAACGGCAAG
DG-EP(2)0035	2R	plus	20054156	ATTATTTAGAGATCNCCGCCAAAATGTCGGAGGAAGTAGATCGCAACGAT
DG-EP(2)0036	2R	plus	11450132	GAGCTGGCAATGCCGTGTCAACTGTTACTGGGAACACTTCTCAGAACCTA
DG-EP(2)0037	2R	plus	4198400	AGTACGGCAATCAGCATGGGCAACGCCAGCTCCTCCGTGCACATGCAACG
DG-EP(2)0038	X	minus	7080947	GCAGCAGCAAAAACATGTGGCATTTTGCCGAGTTTAAAATATTTATTTAC
DG-EP(2)0039	2R	plus	2843715	CAGTTACTAGCAANCACACACACTTTAGCCAAACGAAAAGCACATGGG
DG-EP(2)0040	2R	minus	17557694	ACTAAACGGCGGACGGCCGCTCGACTCCAAAATGGGTAAGACGTCCGC
DG-EP(2)0042	2L	plus	6092808	AAAACGAAAGCAGCGACGCGGCGTCGCGATCGGTGAGCACCAGCTGGG
DG-EP(2)0043	2R	minus	11166756	CCATACCGAGAGTGGATGATGAGATGTTTTTGGAATAAAGTGTGAGCGGG
DG-EP(2)0044	2R	plus	18624610	GGGCCAAAAGTAATGACAATAGCGGCAATTGTACTTTAACTTGGGCTGAT
DG-EP(2)0045	2R	minus	7324078	CCGGTTCGTTCTCGCGAGAGCGAGAGCGGTTATTGCTATTGCTGCTGG
DG-EP(2)0046	2L	plus	1706832	TTCCTTATTATTAGGATTTTTATTTTTGCTATGGTGTGCTAGAGCTGGAA
DG-EP(2)0048	2L	plus	9408769	TAAAACCGAGTGTGATTTTAGCCCAGT
DG-EP(2)0049	2R	minus	6669943	GTGCCCACAGGGCATGGGCAAAGGGGGAAGGGTAGGATAATGGACGGGGG
DG-EP(2)0051	2R	plus	17557854	CAGAGAGTGTGAGTGCGGTGGTGCTCGAGTGTTTGAGTGTGCGGCGGACG
DG-EP(2)0052	2L	plus	21587123	TTGCGGGAGAGTAGTTTGCATCGAACTCTTATATGCAACTCCTATACGAC
DG-EP(2)0053	2R	plus	1801897	CGCTCCTGTGCTCGACGCGAAAGCTTTTCGGGGGAGCGGAAAAGCTGCGC
DG-EP(2)0054	2R	minus	4487616	TGCCGCTNTTAGTCGCACACCTCCCGCCAACCACAACACCTCCGCCCCGC
DG-EP(2)0055	2L	plus	16499082	CGTGTGAGGCCCCAAACGTGGGGTAGGTTAATGCTAATGCCGCGCCTGAC
DG-EP(2)0056	2R	minus	6657889	GAGCGTGTAGAGAGTACGGAGAGCGCAAGAACCGCAAGTGGCGGCGGCGG
DG-EP(2)0060	2R	minus	15875669	ATTGCTTTCATAATTTACAACAATATCTCAACGAATTTGAATTCTCTGTG
DG-EP(2)0062	2R	plus	7402773	TTTCTGGCTTGGGCTGCCAGACTGCTCGCTAAATAGGTGGCAGTGCAG
DG-EP(2)0063	2R	minus	17613596	TATCAGCGATCGCCGTGTATTTTTCGTCTTTGCTTGGTTTAATGGCCAGC
DG-EP(2)0064	2R	plus	16915476	AATATAACAGCGGACCAACCGGTTTCGCTCTCTCGGTTTTATGGAGCA
DG-EP(2)0066	2R	plus	11202721	AGTCCAAACGGAGCGACAATAACAAATAAATTAATTTGGAATAGTGTCGG
DG-EP(2)0067	3L	plus	2661781	CCCCGAACGGTCACACTGCGCGTCGCACACTTTTAATTGTTTCGCTTCGC
DG-EP(2)0068	2R	minus	3726818	AGAAAGAAAATAATATCGTGGCAAAAGCGAAACGGCGAAAAAGTTCAGAA
DG-EP(2)0069	2L	plus	15035978	TTCGCAACTGGCCCCACCACCTGGTCACTCTTATTGATCAGTTTATCG
DG-EP(2)0070	3L	plus	9127664	AGAGGAGAGCGGGAGAGCGCAATGGGTAATTGTTTGCTCAATGACGTCGC
DG-EP(2)0071	2R	plus	16406101	ATCTTTTTTCGCCTGCGGCTAAGCTTCGCTTCGTTGTTGTTATTATTTCC
DG-EP(2)0072	2L	minus	107925	GAGCGGGGTGGCAACGCTGGGCGGCGGAACAGCTGCT
DG-EP(2)0073	2R	minus	18746121	TGCCCAAGAGTCCAGCTGCGTCGTTGAAAAATATTTTCGATGCCTCGAAG
DG-EP(2)0074	2R	minus	4199438	GGCGATCAAAATAAACAAATGTTTGGTACCAGTGTACCACAGATGTAGAA
DG-EP(2)0075	2R	plus	6297945	GCTCTCCCACTTTATGATTTCCCACTCTCTGGTGGTGCATTTCGTCCCAT
DG-EP(2)0076	2R	plus	3716707	TGGGTATAGGTATATAGGTACGGGTACGGCAGCGTGCTGTGTGGTCGAGT
DG-EP(2)0077	2R	plus	19986312	TGCTCCACTGTGCCAGAAGCAATAACAACAACAACAGTGGCAGGCGGCAG
DG-EP(2)0078	2R	minus	15170338	CTGGCGAAAAAGGGATGCTAGATCCGAGAGAGCGGAGAG
DG-EP(2)0079	2R	plus	12516433	GTCAATTAAATGGCAACTgTATCGTTCGAAGAACTTTATGGAACACaCGG
DG-EP(2)0081	2L	minus	12496601	TAAAGCCAAACAAAAGCTTAAACCGATCGAAAACAAAAAGCGGCAGAG
DG-EP(2)0082	2R	minus	15382929	ATTTTAGAAACGTCAAACGAGAATGAACTCCCGTATTGTTGTGTTAAAAG
DG-EP(2)0083	2R	plus	15762327	CTCGACTTCGGCTAACTTCGGCACTCGGGCAAGTTCGCATATATATTGTT
DG-EP(2)0085	2R	plus	5886065	AAAGCAAAACAAATTAGCCCAATCAATTATACACAAAACATAGTCTCTAG
DG-EP(2)0086	2R	plus	11056376	TGGTTTATTACAAAAAACCACTTGCCATTCACAGTGAAGCGGCAGAACAG
DG-EP(2)0087	X	minus	4827246	GAGAGCGAGAGCGAGAGCGGTACGGGATTTTTATTTCTGTTTCGTCTGGG
DG-EP(2)0088	2R	plus	1717525	CGGCATCGGCATTTTTTGGCGGCCATTACANCGAATGGAAAACTGTGAAG
DG-EP(2)0090	unknown	minus	2137728	GGATGGACACTCATAAGGCCAACTGTACCATGTAGTAGCATAGTCTTAGG
DG-EP(2)0091	2L	plus	19739449	AATTAAAAAATACATTTTAAAGCTAGAGGAGAGAAGACTGGTGTTGCAAC
DG-EP(2)0092	2R	plus	2535287	CGAAGCCCAGCGCGGTCACACTGGCAGCAAGTTTCGCATTCAGATCCGAT
DG-EP(2)0191	2L	plus	14391070	TCAACGAGAACCGCGAAACGTGGACGGCTTAATCAGCGAAAAGTCAGGCA
DG-EP(2)0192	2L	minus	8119147	TATATTGCTGCAAATTAAACAGCTGTTGGTCTACAGTGCTGTTAACCGTCATAGGGTGAC
DG-EP(2)0193	2L	plus	8728246	TCNTNTGAATCGNATTCTCANATTCTCCGCTNTTTGCGCCGCGGCGATCGATGGTGGAGG
DG-EP(2)0194	2L	minus	2013220	TTTGGCGTGGGTTTAAAGGAGGAAGAGGAAAAGGAGGAGCCCAGG
DG-EP(2)0195	2L	plus	2801013	TTCCGACATGCGGCAGCGCAAACGAGTTGTGAATGAATGAAGCGGTTGGC
DG-EP(2)0196	2L	plus	10499056	AGCGTTCGATCGGTCCAGAAATCCAGAATTATTCTTTATTGATCGCTGTG
DG-EP(2)0197	2L	minus	4879915	AAATGGCCAATGAAGGAAAGCGAAAAATACCAAACAAGGCTATAA
DG-EP(2)0198	X	minus	13380684	CAACAGCGTCGCAGCTGCAGCAGCAGCTGCATGTAACGGTAAGCTTAGCG
DG-EP(2)0199	3R	minus	9227621	NNNNNNNNNNNNNNCGAACTGTTGATTGTTGTAGAGAGCTTGACG
DG-EP(2)0201	3R	plus	4757778	CGCAACGACCGCATCTCTGACGCTCGGGGTGCGTTTGCTTTCTGG
DG-EP(2)0202	2R	plus	10415096	TAAAATACAAATAAAAATAAAAATACACGATGGCGTTCAAAAGGGCACTG
DG-EP(2)0203	2R	minus	6435847	ACCTGCTGACTTTCTTTCTCTCTGGAAGCGAACGCCACGACAGCCCCATA
DG-EP(2)0204	2R	plus	10057654	TACCAACTAAAAATCGTTGACATCTACTACGTTTCAACGTCTGGC
DG-EP(2)0205	2L	minus	19341876	TACACCAGATGTTCGAACATGCGAATGCCCGTAGAAAATGAAAAGAGCTG
DG-EP(2)0206	2R	minus	15326598	TACTTTCAGGCGGGCTAAATGAGCGGGATAGGGATGTGAAAAGCCACGGG
DG-EP(2)0208	2L	plus	20386965	TAAAATTATAACAAAACGTGGATGGAAAACGGGGAGCACGCTGCC
DG-EP(2)0209	unknown	plus	7054856	GATTTTTTGGCACACAATTTTTTGGCCGTGGCTCTAGAGGTGGCTCCAGG
DG-EP(2)0211	2L	minus	869309	GGAGCGGCGGCAGGTTTCGTATTGATTTTCAATGCTTTGTTCAATTCATT
DG-EP(2)0212	2R	plus	2053792	GCGCGCTCCGCTTTTCGAACCGTTCGTGAGCAGTTGACAATGCTAACTGA
DG-EP(2)0213	2R	plus	6424137	TAAAAATTCGATAGACAACAGTCGGACGTGTCACAATTAGAACGCAAAAG
DG-EP(2)0215	2L	plus	433053	ACGAAAAGAGAGCCCAAGAGAGAATTCGAATTCGAAAGAAGCGCACACAG
DG-EP(2)0216	2L	minus	20039574	GCCAACACTGGCACTGATAATCACCCCATCCCTGGAAGGCGGCAACTTTT
DG-EP(2)0287	2L	plus	8942705	ATTCGTGATGTCTTATCCTGGTGGTTGTTGTTGTCTCTGTTAATGTAATG
DG-EP(2)0288	2R	plus	4626409	CAATTCTTTCGGTTGACTAAGCTTATTTTTGTCGAGTGTATAGTGTAGAG
DG-EP(2)0289	2L	plus	9774664	TCGTGGCGTAACGTGGTCTATCGGCTCTGGATGGCGACTAACTGGTTTCG
DG-EP(2)0291	2R	minus	6316702	GATTTTTCAGGGGCAGGAATAAAATGGAAATGATTATGGGTGGGATAAAG
DG-EP(2)0292	2L	minus	11059459	AAGCGATCGAAATCGACTTTGGGGCCTATTTTTTCCACACCGGAG
DG-EP(2)0293	2L	plus	10223993	AAATGATGCTGAACATAGTAATTTTCGTTGAGTGTATTACATACACTCGT
DG-EP(2)0295	2R	plus	400316	GAGCGGAAAGAGAGTAATTTTGGCCGTCACCAAAAAAGTGGCTGC
DG-EP(2)0296	2R	plus	682555	TACACCAATACTTATGCACACCGCATTTTTCTGTATGCTTCTCGTTTTCG
DG-EP(2)0298	2L	plus	19844009	CGTGCTGACTTCGGCTTCGACTTCGGCTCAATCGTTTTGATTGTTGTGGG
DG-EP(2)0299	2R	minus	9638347	AAATGCAAAAAATAAACAACAGCGAAAGAGTCGAGAGAGTTTCCCATGTG
DG-EP(2)0300	2L	minus	9323021	ATTCTATTAGTACGGTCACACTTATNTNTAGAGCATGATGAAATAAC
DG-EP(2)0301	unknown	minus	2871629	GTGTGTTAGAGAGAGATGACAATGTGGCACACGCCAGTGTGTATAGC
DG-EP(2)0302	2R	plus	15734700	ATCGTACTTAAGTCAAAAACCTNGATTAGCAGGCTTTGCATATGTCA
DG-EP(2)0303	2R	minus	3716643	CAGCANAGACAAGCNGGGGCTTNCTTACGTTACGATCAAGACCTAGA
DG-EP(2)0308	X	plus	15137045	CAGATAGAGACTGAATTGAGCGGAGCAAAGCTGTAAACGTGTCTTAG
DG-EP(2)0310	2L	minus	7412113	TTTCATTCTCTCGCTGCTTATTACTCACTGCTTTTCAAACTCTGGTA
DG-EP(2)0311	2R	plus	9567905	TCACTGCTCCCGCACCAGGGCTGCCAACTATCGATTGAACGATCAGG
DG-EP(2)0312	2R	minus	13465671	GCACGGAAATATTGGCTGATGTCATCTAATTTGGTTTACTGGCCGAG
DG-EP(2)0313	2L	minus	14245024	AAGCCGCCGAATGCGATCCACAAGGTCCACACTCTCACGGATCTGGT
DG-EP(2)0315	2L	plus	6460105	GTAACGGTCGAGAAACGGTCACGCTGGAACGAACTGCAGGCAGTGGG
DG-EP(2)0318	2R	minus	9025434	TCTTTCGGAGATTTCTTGTTTAAACAATTTCTGCTGGTTTTCATTAA
DG-EP(2)0365	2R	plus	15682357	CCAGAGTAAAATATTTTTAACGATTACTGGAACTCCTAGGCTGAT
DG-EP(2)0368	2R	plus	9484298	ATTGAGTTCATGCAACGCTGCAACGCGGAGATCGACTGAAATTGCAA
DG-EP(2)0369	2L	plus	5017688	GAAGAAACAGAGAGAGATGAACTCATCGATTGCAGATGCAGCTGAGG
DG-EP(2)0370	2L	plus	12843692	NNNNNNNNNNNNNNNNNNNNNNNANTCAGTGCACTTTGCTGTGAA
DG-EP(2)0371	2R	plus	1810321	TTAATTCTATGAAAAACCGTCTTCTGCTAAACGAGCGAGCGCTAGGG
DG-EP(2)0372	2L	minus	8456215	GAAAAATACCTCCGCTTTAATCAAGAGTCCGCGG
DG-EP(2)0373	2R	plus	11251696	TCCAATCTCCTTTCGATCTCTCAGGAAAACGGAATGGGTTTAACACG
DG-EP(2)0374	2R	minus	11251500	TAGCTCTATCTCTATGTATCTCACAGTGCTGTAATTTAGTATACGGC
DG-EP(2)0375	2L	minus	854497	CATATCTGTCAATAGCTATTGACAATCGAATTCCGTTGATCGGCAAA
DG-EP(2)0376	2L	minus	2881013	CAAAGAAGTGAAGAGTGTAAATTCTTAAACGAAACGAAGCACATGTG
DG-EP(2)0378	2R	plus	6777205	GGTGAAAAGAAACTGAATCTGAATCTGAGCGTCGTCGAACATCGAGC
DG-EP(2)0379	2L	minus	617443	GCAACTGAAGAAGCAGCTAAAGTGTACAGAGGGCGAAAAGTCCACTG
DG-EP(2)0380	2L	minus	21390958	CCACGATTGCTATATAAGTAGGTAGCAAATGCTCTGATCGTTTATTG
DG-EP(2)0381	2R	minus	9006777	CGGTTTCGTTTTCCGCCAAAACNCAGAAAAATGCAAAAATTCACGGT
DG-EP(2)0382	2R	plus	7654567	NNNNNNNNNNNNNNNNNNNNNNANTCAGTGCACNTTGTCTGTGGA
DG-EP(2)0383	3L	plus	9887467	GATCGCATAAATAGAATGCGATCGCCTTTTCTTCTTTCAGTCCGCAG
DG-EP(2)0384	3R	minus	3676463	GCTCTTTGCTCTCTCGCTCTCTAACAAAAATTCGAGAGAGCTTGGAG
DG-EP(2)0385	2R	plus	8232999	CGCCGATCCATTCAGTTTCCATTGAACTGCTGCTGCGATCGGTCAAC
DG-EP(2)0386	3R	plus	24109797	TTTTCTCTTGACAATTTCAATAATTTATTTTGCGTTTAGCCCGCC
DG-EP(2)0388	2L	minus	8981557	AGCTCTTCGAACGGCGAACTGAATGTCGCCGAATCGGTTCGGTTTGG
DG-EP(2)0389	2L	minus	827634	AAAAACCGCTGATACGCCACCTGACAGCCCTGGTCGTGGTCAATCGC
DG-EP(2)0390	2R	plus	846528	GCACTACTCGCCTCGTCCTTGCCCCACATGTTGTTTCTATAGTTTTA
DG-EP(2)0391	unknown	plus	4211208	TTGGGAACCTTTAACCAAAGACACTAGAATAACAAGATGCGTAACGG
DG-EP(2)0392	2L	minus	20063202	AGAATTACTGCATTTTTGTAGCTCTCGTGCGCTGGCGATACTTCGGC
DG-EP(2)0393	2R	plus	11212891	AAGCCCAAAGAATAATCCCCAGCAGAACACGAACTTATTGGTTTGGT
DG-EP(2)0394	2L	minus	16769585	AGTGAGAGCCACTGAGAGGAAAGCTTTCAATCGGCGATACTCTCAGA
DG-EP(2)0395	2R	plus	17180542	NNNNNNNNNNNNNNNCTTTGTCTGTGAAANTTGCAAGGCGGTGCA
DG-EP(2)0396	2R	plus	17314562	AATGGATAGCAACATGTGGCTTTGGCTCTCTCTCTCTCTGCTGCTCT
DG-EP(2)0397	2R	plus	11065069	CATGACCAAATGAAATTTCGCACAGATCGTTCGGCTTGCTCCACG
DG-EP(2)0398	2R	plus	17314408	TGGATAGCAACATGTGGGCTTTGGCTCTCTCTCTCTCTGCTGGCT
DG-EP(2)0399	2L	minus	21877023	TTAGCGAGGAAACTATCGGTGTTACCGAAGAAAATATATCTGTCAGG
DG-EP(2)0400	2R	plus	814304	AAATAATTAATTGATTTTGCTTTAAAAAAAACGATGGTGCGTCTAAC
DG-EP(2)0401	2L	minus	7565922	GGAGGCGGCGAAAAGTGAGAGGGATGACAAGNCAATTGATGGGCCAG
DG-EP(2)0402	2R	plus	14193282	AACAGCGGATTCAAAGCTCGTAACAGTCGGATTTTTAAGTTGTCGTG
DG-EP(2)0403	2R	minus	12208446	ACCGCAAATGCTGCCTCACAACCCCTTATTTCGGCTATGGGTAGCAC
DG-EP(2)0404	2L	minus	8981621	AGGGATGGGATTGTGGGGAGCTATTGGGGGGGGAGCTGATCCAGTTG
DG-EP(2)0466	unknown	minus	40063	TTTTTGGCACACGATTTTTTGGCCGTGGCTCTAGAGGTGGCTCCAGG
DG-EP(2)0467	2R	minus	692987	GGCCGTCACTAAAAAATTGGCTGCATAGTGCCAAACCAATGTATGGC
DG-EP(2)0469	2L	minus	493220	ACTCTCCACTAATCACGATCGCTTTTCCCATCTGACCGCAAGCTGAC
DG-EP(2)0470	2L	plus	19114124	TAAAATGGTCTACCNGTACTGCATCCTTTTTCTATGCNGTTAATACA
DG-EP(2)0471	2R	plus	1359130	GCAGAGCACATTTCGTTTGTTTACAGTTTTTCGTTTTTGCGCCATGG
DG-EP(2)0472	2L	minus	15740850	GAGGCAACCGACTCTTTCGAACGATGCCGACGAACTGACGCGCCAAC
DG-EP(2)0473	X	plus	3334804	CTTTTATTTTCAAGCAAGGAAAGGTCACACGATTTTGTGAGCCTAAG
DG-EP(2)0474	2L	minus	12082670	TATGCACCAGCAGCAGATGAACGGTCCCACTGATTGATTCAGTCAGT
DG-EP(2)0475	2R	minus	13869972	CGACGAAGGCACCCGATTCCAACGCTTGGAGCCTCGTTCACGTGATA
DG-EP(2)0476	2L	minus	8536383	GAGCAGCACTCTCTTATTCTTCTTCCTCAAACTCACGCACCCCCCGC
DG-EP(2)0477	2R	minus	16734662	TACAAACCAACAGACAGCAATTCGCCCTGCGTTGCCCAACGACATAG
DG-EP(2)0478	2R	plus	2073467	AATTATCACCAATNTATATTCCAACGGAAATACAGAGTCCGTTCAAG
DG-EP(2)0480	2L	plus	2848186	GTCGCTCACTCAATGAACTCTCTGATCGCATTTCATTGTGAGTTCGG
DG-EP(2)0482	2L	plus	21390958	CTGTGCGTGTATAATAGTATAGAACAGTGAAAAATGACTGGTCGTGG
DG-EP(2)0483	3R	plus	1938735	CGAAGGGCGGTTACTGCAGAGCGGGGGGTACTGTGTGTATGTGTGCG
DG-EP(2)0505	2R	minus	4607754	CATTCGTAGTCGGCTTCGCCAACTCAACGAACAGCGTATGTACCAAG
DG-EP(2)0507	2L	plus	16469926	CGAACCGAGCACACGGAAAAAAGCGTGCCATGCGAAGTAGTGGTGGA
DG-EP(2)0507	2L	plus	16469926	CGAACCGAGCACACGGAAAAAAGCGTGCCATGCGAAGTAGTGGTGGA
DG-EP(2)0508	2R	plus	921695	NNNNNNNNNNNNNNNNNNNNNNNTGCAGTGACGACGTTTGTCTGTTA
DG-EP(2)0511	2L	minus	560754	CAAACAAGCTAAACAAAACTTTTCCAGGGAATTTAATATGGTACTTC
DG-EP(2)0512	X	plus	4212284	GTNCCCGTTCGANAGNCCGAAGCTTACCGTAGAGGTAGAGACAGCTC
DG-EP(2)0514	2R	plus	3213080	ATTGAGTCGAAAAAATTGACCTAGTCAACGAAATGGAGATCTCCCCA
DG-EP(2)0515	2R	plus	11397770	GGCCGTTGGCTTTTTCGACTTCCATGGCATCTGGTCGTTAGGCCAGC
DG-EP(2)0517	2R	minus	1562902	GGGTGGGGCCGCAGCGCTCGGTCCACTCCCACTCCACTTGGCCCCAC
DG-EP(2)0518	2R	plus	1532081	AGATAGCAATGATATACTTTTTCCTAACGGGGATATGATCGTATGCT
DG-EP(2)0520	2L	minus	20888654	GAGTGCACCTCTTTTATGCCGCGTTTGAAGAAGAAGCACAACGTAGT
DG-EP(2)0522	2L	minus	16254957	CACTATAAGGGCTTAAACGTTTATATAGCGGGTG
DG-EP(2)0523	2R	plus	10437054	CGCCATACGATTTTTTGGCACACGATTTTTTGGCCGTGGCTCTAGAG
DG-EP(2)0525	2R	minus	16145270	GTTGTGCGGAGAGAGAGAGAGAGAGGGAGAGAGGGAGAGACCCATTC
DG-EP(2)0526	2L	plus	11996412	AAGTAAACANCTTAAGATTACNATGTGNCTACGTTTTGTCTTGTTTG
DG-EP(2)0527	2L	minus	8154951	AGACATTAACGAAATATTTTAAAAACCTTCCAATGTTGATTGTCTCA
DG-EP(2)0529	2R	plus	9022353	GAAGCTTGCAAAAAATAAAACTAAATAAAATAGGAGCTGCTTAAGAG
DG-EP(2)0530	2R	minus	10595904	TCGTTTTCGCACTTGGTTTCACTTCAATTTTGATTTTCTGTATTGCG
DG-EP(2)0531	2R	minus	8494072	TTGATTAGACAGCTGNTACTCTTCATTGGTCGGTAGCATAGCCATAG
DG-EP(2)0533	2R	plus	3130217	NNNTTTTTTTTNNNNAAAAATTATNNNCAAGTGCACGTTTGCTTGTT
DG-EP(2)0534	2L	minus	8002926	TGTTGCCGAGGCAGAGAAAAATGATACTGATGTTTTTCTTTTCACAG
DG-EP(2)0535	2R	plus	1693364	TATATTTAAGAATATTCCGTGAGCGGCCACTCGCAATTCGTTCGTCG
DG-EP(2)0536	unknown	plus	6085056	TAACAGTAGAAATACCGCGGGACCGCGGAGTGGTGAATACCTTGCGG
DG-EP(2)0537	2R	minus	4639607	GATTTTTTAATTATTGCCGAAATGAAAATTTTGCATTCCCTGGGAAG
DG-EP(2)0538	2R	plus	5630181	TTCAAGACCGTTTTAATTCCGATTGTCCGAGAGATCGAAAGCGCGAG
DG-EP(2)0539	2R	minus	5086277	ACCTACACCGCCTCCCGCCTACAGCCCACTTCGTTTTTTATTACGCG
DG-EP(2)0541	2R	plus	19158175	GTCGTGTAGAGAGCCCCACCTATCGGTCATTCATCGTGCAGTCTGAC
DG-EP(2)0543	2R	plus	3206832	TCTCTCTCACACACACTCTGGCACCTGCCTAATTCGATTAGCCGCAC
DG-EP(2)0544	2R	plus	3121922	TGGTTTTTCTCAGTGTGCCAGAGAGCGCTTGTACACAGAGAGCTCAA
DG-EP(2)0545	2R	plus	4744731	TTCTTCTACTCTTACGTATTTTCATAAATCAACCGCGATCGCTGGCA
DG-EP(2)0546	2L	minus	13495538	ACGAGCGGACGCGTCGCCGCCGTCGAAACGAATGTATTCCAACTCGG
DG-EP(2)0588	2L	plus	5794408	ATTGGTATTTCCACGCCTGGTCCTTGGTCACGTACGAAAATGTTTGG
DG-EP(2)0589	2R	minus	14205610	CGACAGAGAGAGGCGAGAAAAATTGGTGTCTACTCCTTGAAAAGGAG
DG-EP(2)0590	2R	minus	11202433	TTTGATTTAGACAAGTGCAGCCACACTACTTTTGGCCGTCTTTGCCG
DG-EP(2)0591	X	plus	15985138	TCTTTCGCCTTTTACTAAAGATTTCCGTGGAGAGGAACACTCTAATG
DG-EP(2)0592	2L	plus	5651123	ACTCCACGAACTCCGAGCCGAAGAGCGCTCGGTAGTCGACAGTCGTG
DG-EP(2)0593	2L	minus	7576828	AAGTTTGCGATAAACCAATAAAGGGAAAACGAAACTTTTCGGCCATC
DG-EP(2)0594	2L	minus	13860339	CACCTTCTCTCTCTTCGATGCTCTCTTTTGCGTCATCATCCCCCAAG
DG-EP(2)0595	2R	minus	13869972	TCACGTTTCCCGCACACGACGAAGGCACCCGATTCCAACGCTTGGAG
DG-EP(2)0596	2R	minus	14488098	AGGAAAGTGGGAGAGAGAAAGAGAGTTCTTCATCCTGCAACGCCCAA
DG-EP(2)0597	2L	minus	6550039	TCTGCAGCGTGTGGTATTTTTTCTTACTTTACCGCGGTCACACTGAT
DG-EP(2)0598	2R	plus	11307717	ACGCAATTTGAACCGACCGACCGACGATGGGTAATGCGAAACTCTTG
DG-EP(2)0599	2L	minus	17428559	TTGCAGATCGCGAAGCTTTCAACGGAGTTAAGTAGTCGGCCCCCAAG
DG-EP(2)0601	2L	minus	8732350	GCCACTTTTACCTGCGTTTGTGTGTGTGTGTGCATAGGTGAGTGAGC
DG-EP(2)0602	2R	minus	16915445	TGTTGAATGTTAACCGATTGGCTCCGTACAAATCGCACTGTTGGCCG
DG-EP(2)0604	2R	plus	13204592	CTACACGACTCATAGAGAGGAGATTCGTTAGCGATGACCCCACAAAG
DG-EP(2)0605	2R	minus	11643441	GCGTTTGTGTTTGTGTATGTGTGTGTGTGTAAGACCGATCTCTCAAG
DG-EP(2)0606	2L	minus	13809890	TTAATAAAGGAAACATCCTTTAAGGAAACTGAAGTCCAACTGGCGAC
DG-EP(2)0608	2R	minus	1295654	TGTTGCTTTTGCTGCGCAGGCGCTCTTCTCCGACTTTTTTGGCTTGG
DG-EP(2)0610	2L	minus	13817715	TGGTGGAAGTTCGCTCTGTAGAGTGACCACTGTACCTGCTCTTCATC
DG-EP(2)0611	2L	plus	5020176	CGAATTTCTTTAGCGGGACTCGTGTTTAGTAATACTTCGAACGCTAG
DG-EP(2)0612	2L	minus	156189	GGTAATATTATATTTCGAACTCTGGTCACACAGCCATACAGCTTGAG
DG-EP(2)0613	2L	plus	2745954	AAACACACTGAATGCGATTNCNANGNNCTGCGGGCCGTCTATTTAAG
DG-EP(2)0614	2R	minus	17557714	CGACTCCAAAATGGGTAAGACGTCCGCCGCACACTCAAACACTCGAG
DG-EP(2)0615	2R	plus	12656065	AAGTGCCGTCCAATGGCGATCCCTACCGACAGGCCCTTCCTCTGCCG
DG-EP(2)0616	2R	minus	12780517	CGGCTGCCGCTCTTTTCGGGTAGTCTTCTCCGCCTTCTTGTTCTGCC
DG-EP(2)0617	2R	plus	10267980	AGCAGCACGTTCGTGAAACCGAGCAAGGACGCGAGAGCGATAGTCTG
DG-EP(2)0618	2R	minus	7093068	CAATTTGGGCGCTCTCTATTTGTTGTTTGCGAAAAAGAAATAACCAA
DG-EP(2)0619	2R	plus	4719143	TAAGCGCTTTTAATTTTCACATGTGAGTCGAGGTGAGCCAAATACGA
DG-EP(2)0658	2R	plus	5087791	CTCCTCGTTCACCTTCTTCCAGGACTTGTGGGGCCCAATGGGCCTCC
DG-EP(2)0660	2L	minus	21390908	TGTGCCCCTATTTATAGGTAAAACGACAAAAACCCGAGAGAGTACGA
DG-EP(2)0665	3R	plus	16058826	TATTAATTTGGAGCTCTCGACTACTGCGTAGTTTTTGTTCGGCCGTT
DG-EP(2)0666	2R	minus	18624297	AAAGACGATGGAGAAGAGAGCGGCAGAGAGCGGAGTTGGCAATCAGC
DG-EP(2)0691	2L	plus	11210623	GTTATTGCGAACGCAGAACGCCCCTCTCAC
DG-EP(2)0702	2L	plus	20608453	ACACTAACCCAGCAGGTGCTTTTACGAAGTGGGCGACTGCCGGGT
DG-EP(2)0703	2R	minus	1358974	TTTTCTCACTGTTTGTACATCACATTCGGCTCATAAAGCCGAGAG
DG-EP(2)0704	2L	plus	16511140	TTGTTGCCTTAAGCATGACAAGGCACTGTAGAATTTCACAACAGG
DG-EP(2)0707	2R	minus	20143246	CATGCGTAGCCGAAGCCGAACATGAGCCGAATCAGACGATACGAG
DG-EP(2)0709	2R	plus	6680203	TTGTTCTTGTTCTTGCTGTATTTCGGCGGTGACAGTGAGCGTGAG
DG-EP(2)0713	2L	plus	2991908	CGCAGTTTTGTGACTGAAAGCGACCGATTTCTAGAGATGCGTTCA
DG-EP(2)0715	2L	minus	14391724	TGAAATAACGAAATTCGACTAAAAATCTATAAACAACATGACGTG
DG-EP(2)0716	2L	minus	66952	ACGAACAACGTAGGAGAGGCGAGAGCAAAGAAAGAGTACTGTAAG
DG-EP(2)0717	2R	minus	11920372	CCTCTCTCACTCGCTTGCTCGCTCGGCGAAGAAGACACGCATACA
DG-EP(2)0719	2L	minus	20608200	AGTGAGAGAGAGAGAGAGAGAGTGAGAGATCACTTGGGAACCCGT
DG-EP(2)0725	2L	plus	7986608	CGCTTTTCGCCTTAACGAAGAATAGATAATTGTTGCTGGTGGCGG
DG-EP(2)0746	2R	minus	1359878	CTACATGCATATACGTGTGTATAAGTGCTTTGTGTCTGTGCGCGAGT
DG-EP(2)0747	2R	plus	10925602	ACATGGTCACGATTCTACTCGAATCGGGTTGGATTGGATTGGATCGA
DG-EP(2)0748	2L	minus	8023340	TGTGCGGGCACTGCTACTCTGTGTGTTATTTCAGAGTTACAGGCCAA
DG-EP(2)0751	2R	plus	9639855	GAGAGCAGCGCCGCATTCGTGTTGTATTTGGTTTTTTATGACCGCCG
DG-EP(2)0753	2L	plus	492803	GCGAGGGCGTTCTTAAAGACGTGCTTCCATGATGAAACATCATGCTT
DG-EP(2)0778	2L	plus	8981759	CTCATATATGTATATATATATAACTTTATTTTTTCAAGATCACGGCA
DG-EP(2)0779	2L	plus	6171635	ACTCTTGTAACGCGCGGCACGAAGGTCGACGAGCGATTGAATCCGAT
DG-EP(2)0780	2L	minus	9755780	TACAGCACTGGCCTCTGACACCTCAGTGTTTTTGTTCTTTTCTCCGC
DG-EP(2)0781		plus	122236	CGCGCTGTCGCCTAGTGTAGTCCAGCTAGCGTGTGTAAAGGATAGAT
DG-EP(2)0782	3L	plus	18989967	GACTCGGATCCAAGCCGAGCGGTTCGGGTCTCGATTTATGACTATAG
DG-EP(2)0783	2L	minus	6092623	CTGTTTCTTCCTTGCTCATTCGCTTAATTTTCGCCGACGCGATCACA
DG-EP(2)0785	2R	minus	5086703	TTGCTTAAATAGACTTTCGTTTGCTGCTTCGGTTGCGAACCTCTCGT
DG-EP(2)0787	2L	minus	19843968	AAAAGCAAAAACAGATGACACGACCCACAACAATCAAAACGATTGAG
DG-EP(2)0788	2L	plus	10335144	CTTCAACACTTATCTGATATTCCTAGTATTCCAGATAGGAGATTCCA
DG-EP(2)0789	2R	plus	8990605	AGTGAACCAAGTATGTGCGTTTATTCACTCGCAGCAAATTGGACAAG
DG-EP(2)0791	2L	minus	16699348	AAGGAGAGAAAGAGTGTGGGGGCNANACATGTGACCAGCGTCTGAAG
DG-EP(2)0803	2R	minus	6722795	ACAAGACAGCAACAACAAGAAATTCGAAAAAAAATATAAAGAAAATCAACCAACGATCGA
DG-EP(2)0804	2L	plus	21066692	CAGCTCGGTACTTCGGCTCCGAACATCCACTTCGGCTTCGGCACGGG
DG-EP(2)0805	3L	minus	18989967	CGGATTGTTTCGGTTCGGTTCGGTTCGGTTCGGCTGGCGCTCGCGGA
DG-EP(2)0806	2R	minus	11243944	ATTCAAGACCTTACTGTGTGTGTGTGTGTGTTCGTTGCAGCCCTGGT
DG-EP(2)0807	2R	plus	1359192	CAGTGAGAAAACTGGTTGTGTGTGTGTGATTGCGCCATCGCTCTATG
DG-EP(2)0808	2R	plus	6269581	GAGTGTGCTCAGCGTGTGTGCTTGTGTGTGCATGTGTGTGGTGTGTG
DG-EP(2)0810	2L	plus	5020176	AACGGCCGAACTTTTACGAGTGGAGCCGAGTGTGCCGAGTGTGCGGG
DG-EP(2)0812	2L	minus	20398808	TCGAACCAAAGTGACAGCGCTGTGTGTTCGACGTCGGATGTCGTGGG
DG-EP(2)0823	2L	minus	2849663	TTGAATTTATTGCATAGTATGACCGTTAGTCGAAACAGATAGTTCCT
DG-EP(2)0824	2R	minus	8888879	CTCTCACCTCCTCCAATACCACACGCACACACAGGCAAGCTATCGCT
DG-EP(2)0825		minus	1525572	AATAATAAGTACTTGTAATTTTTTAGTTTGCGAAATAGTGTTTGAAG
DG-EP(2)0826	2R	minus	17188023	TTTATATTATTATCATATAACTCAAAGGTTAAGCAGTCCAAGCAGGC
DG-EP(2)0827	2L	plus	16772588	AAAAACACGCAGCGAACTCCGATCATTTGATTAGTTTTTGGTATGAC
DG-EP(2)0829	2L	plus	267803	TTTAAATCAACGATACGAGCTTCCAAGTTGGTTACTCTGTGCGGAGT
DG-EP(2)0830	2L	minus	11959985	GCTGCGTTCCACTTTGCGACTTGCCTGCTATCGACGATGGCACGGGG
DG-EP(2)0831	2R	plus	5539266	ACTGCAATTGGTTACCATTTCAAGAAAGTAAGTCTGGCGGGCAGTTG
DG-EP(2)0832	2R	plus	841218	CCAATAAAAACTGATCGGTGAACAGCGGTTGTGTTGCCATGACCTGG
DG-EP(2)0833	2L	minus	10969226	ACCACAAAGCTTCGGTCACACTGCAAAGGTGTGGAAATCTTAGTTTC
DG-EP(2)0834	2R	plus	19986265	GCTCCACTGTGCCAGAAGCAATAACAACAACAACAGTGGCAGCGCAG
DG-EP(2)0835	2R	minus	7769878	ACAGCGCCTGTTAGCAGCGTCGCTGCGCGACTGAGTATAAGTCCGAA
DG-EP(2)0836	2L	plus	2848140	GTCGCTCACTCAATGAACTCTCTGATCGCATTTCATTGTGAGTTCGG
DG-EP(2)0837	2L	minus	9429689	CTATATCCCCANGCTCGCTCGCGCCTTTGAGGAGCTTGTGCTCCAAG
DG-EP(2)0838	2R	plus	6297917	CTCCCACTTTATGATTTCCCACTCTCTGGTGGTGCATTTCGTCCCAT
DG-EP(2)0840	2R	plus	1717494	GCATCGGCATTTTTTGCGGCCATTACAACGAATGGAAAACTGTGAAG
DG-EP(2)0842	2R	minus	5679205	AACTGCTCTCTTCCTCTCCCTCTCTCTCTCTCACTCTCTGTATAGAA
DG-EP(2)0843	2R	minus	8502320	ATCCTCCACGGGAAAAAGGAAAAGGGACATCAACTCGCATACAGCCG
DG-EP(2)0844	2R	minus	19992717	CACACACATACTTACGTCGAGTGAGTGCGGGAGTGGAGTCCTTGAAG
DG-EP(2)0845	2R	plus	8290265	CACACATGGGTGTCAGAGTGTTAGCGAGAACTGAATGTATGTGTGGT
DG-EP(2)0849	2L	plus	5037249	GCTGTAGGAGGCTAGATTCCCCCGTATGATTATGTACGGCATTTGGC
DG-EP(2)0896	2R	minus	4772909	CAGAGAGAGCGTGAACCGCTCTGAATTTNCCAGTTGGCAACGCCT
DG-EP(2)0897	2R	plus	18309813	NNNNNNNNNNNNNNNAAACANTAATTACAGTGCACTTTGTGGTAA
DG-EP(2)0913	2R	plus	1380686	ACTGACATTTTGAGCAGGAGCTTTTGCCTGGAAAGCTTAAACGAG
DG-EP(2)0914	2R	minus	11933061	TAATCTCTTTAGTTGGCTTGCTGGCTCTCTCAAGTTCTCAGCTTAAG
DG-EP(2)0915	2R	minus	7326389	TGCCGCATTGCGGTTATTTTGCTGTTTCGCCTTCGCCTTGGTTCGTC
DG-EP(2)0916	2R	minus	16366967	TGGGGACTTCGAAATGGTCACACCGATTTTTGGCATTTCAATGCAAT
DG-EP(2)0917	2L	plus	13860616	ACACTCTTTAAGAGAGAGTGAAAAAACAGAATGATTTCCACTTGGGG
DG-EP(2)0918	2L	plus	19789123	TAATCGCACCTCAGTAGAACTTCATTGGTTACGATATCGCCTCTGCG
DG-EP(2)0919	2L	minus	6106885	TCTGAGTCATGGTTATGAGGGAAACGTATTTGTGACACACAGCATCG
DG-EP(2)0920	2L	minus	21280554	TTACGAATGATTTTGTGCGCTTTAGATTTGTGAGAAAAAGGGGTGGG
DG-EP(2)0921	2L	plus	19793705	TTTATTGAGGAAAAGTCTTACACGCTTGACGTTAAAAACAATCTCGC
DG-EP(2)0922	unknown	minus	1010740	GTCCGCACTTCGTGCCTCAAGATATGACCAAAACAAAGACACTAGAA
DG-EP(2)0924	2R	plus	11894511	TGCAGCGCGGCACGATGTTTGCTGCGTGACACGAGCACGCTGCTCAG
DG-EP(2)0925	2L	plus	433844	GGGAAATGGCCCCATATGGGTACAC
DG-EP(2)0926	2R	minus	1801597	TGCAGAGGTCCGCTCGCAACTGAAATTATTTTGGTGGAATCTCGGTG
DG-EP(2)0927	2R	plus	17557854	GAGTGCGGTGGTGCTCGAGTGTTTGAGTGTGCGGCGGACGTCTTACC
DG-EP(2)0928	X	plus	6793875	GTCCTGCACACACACAAACATACAAACAGGTGAGAAGCACCCACA
DG-EP(2)0929	2L	minus	267498	TTACTTGAGCGCACGAAAACGAACAACCGACTCCTTCGACCGACGCG
DG-EP(2)0969	X	plus	175660	CAACAAGTTCTGAGCTTGAAGGCAAGTAAACTTCGTTAAGTTCTG
DG-EP(2)0970	2L	plus	10359385	TTTTGTTCGTTTTTTCCTATTTCTATTGTATGTATGTGTTACATT
DG-EP(2)0971	2R	minus	14487296	AGGGGACATTCACTATTTAACGGGATTATAACACATCATCCGGTA
DG-EP(2)0972	2R	minus	9158421	CATCTGCCTATCTTGAGCGGCGAGGACCTTATCTGTGGTCTCCCA
DG-EP(2)0978	unknown	minus	2159726	GACAGGGTTTTTCAACATATGACTCCGCTGCCGACTACTAAATGCGG
DG-EP(2)0979	2R	plus	3727090	CTCACACACACACTTGCGACTTGCTCGAATGCCGATGATGGCTCTCC
DG-EP(2)0980	2R	minus	11193702	ATCGTACGATAAATTTCTCAAATCGAAATGAGCGAAAAGACCCAGAA
DG-EP(2)0981	2L	plus	249047	CGTTGCGCTTAACTATCGATAACTTGCGTCCAAAATGATTGCGTGAC
DG-EP(2)0982	2R	plus	766748	GGGTGTTTCGTGCCTCTAACGCGTTCGGACATTTTGTGGTAGGATGA
DG-EP(2)0983	2R	minus	2840798	TTTCGGCGAAATTGCTGTTCTTCGTTTTGCTACCCCTTTTGGTTTGG
DG-EP(2)0984	2R	minus	1709042	ACAACGAATGCACAATCTAGAGGTGGACAAATATTGATGTTGGCGGG
DG-EP(2)0985	2R	minus	5138830	GGAGAACCTTGCCAAAAATTAATTACACAAAG
DG-EP(2)0987	2R	plus	11167354	TACAGTCACACGCACACTGGTGGACACACAGCACAAATACACTCGCG
DG-EP(2)0988	2L	plus	20767711	GTACGCGCACGCTGCTCAAAACGGAATGAAAACAAGAGCTGTCGCAT
DG-EP(2)0989	2L	minus	2991830	TCGAACACAAACAATCGATAGTCGACAGCACTGTGGATGGTTGAACG
DG-EP(2)0991	2R	plus	14356535	ATGTATTTTTCACGTCGCTCTTTTCGCGATCACAAAACAGCAGTGTG
DG-EP(2)0992	2R	plus	7653219	TGTATTTTTTCAACGTAGTGTCGTTTTATTTTCGTTGTTAATTCGTT
DG-EP(2)1000	2L	minus	19168375	GAACAAGTCCACGAGCGCCACACACAGTCCACAGTCCACACTCCACT
DG-EP(2)1004	2R	minus	2893028	TATTGAGCGCAAGCTAAATCTAACTGGAATTAAGGCAGTTGGCCGTA
DG-EP(2)1039	3L	minus	10247296	ACAACGCAAAACGCAACAACGACAAACAGCGACGCTGGCAGCGCTGC
DG-EP(2)1042	2R	plus	8687881	TGAACGGTAGTTCCGAACAGCGCGGATATTTTGGAGAGGTGGTGGCC
DG-EP(2)1043	2R	minus	12062358	CCCCCAACAAACAATGTTTACTTATTGTAAAATATTGTATATATCTA
DG-EP(2)1044	2R	minus	8657990	CGCGTTAACTGGTCTCTGCGAAATACGCAAACGGTATGAACGTCCAA
DG-EP(2)1045	2R	minus	18624297	AGTTGGCAATCAGCCTAAGTTAAAGTACAATTGCCGCTATTGTCATT
DG-EP(2)1046	2R	minus	11214551	TTGGACTCTCNCAATAGCAATAGNAATCTGAATCGGGAATCATCATC
DG-EP(2)1047	2L	minus	7412444	AACACCTGCTTCCCCGTCTCGCTGCGCCAGGATTTATAACGCTGCGG
DG-EP(2)1048	2L	plus	9118260	GAAGGCGAACTATCCACGAGAGCTGCCCGTCGATGACTGGCGCAATG
DG-EP(2)1049	2L	minus	21852194	TAAGCGTAAGCGAGAGCCGCCGCTATAAATCAAAACAAAGGTGCTCG
DG-EP(2)1050	3L	plus	3071532	GGATCTTAGTCATATTATATCATGTGGCTACCTGGAACGGGAATGTC
DG-EP(2)1053	2R	minus	2759858	AGTTGGGAGAGGACCATATTTCTAACTTCGCTGGCGTTTACAGCAGC
DG-EP(2)1055	2R	minus	10674598	TTTCGGCTGTCGTTCGGTTTAATGGCGTTCGGCTTGGTTCGTTTGGG
DG-EP(2)1056	2L	minus	5045295	TAATGGTATTATCCGAATCCTCGGTGCGAGCAGCATGACGATTTGCG
DG-EP(2)1086	2R	minus	1270810	ACAACAAAGTCCAAAAAAATACTAAATCAATGAGCGAGACGAGCAGA
DG-EP(2)1088	2L	plus	106582	GCAAAACATCAAGCAACACCACCACTACAGATAATAGTAGCTCTATC
DG-EP(2)1130	2R	plus	10191849	GTCGGTGGATGTAGAGAAGGATGAGGAGGTGACTGCGACTGTTGCGT
DG-EP(2)1131	2R	plus	3786384	CTTATAAGACCAAAACAAGACGATTGCAGCGCTTTAAATTACGTCAC
DG-EP(2)1133	2R	minus	10385877	TAAAACAATACAAAAGAAGGAAACTGAAATCAATCGACTTGATTTCA
DG-EP(2)1135	2R	minus	14293505	GTGGCTTATGTTTTCGATACCAACACAAGCGCAGAATGACTTGGGCA
DG-EP(2)1136	2R	plus	2551678	AACCACAAGGTGATTCCATCCGCATTTTCGCGCCACATGCGCCGTTA
DG-EP(2)1137	2R	plus	1683629	ACTGACTGATCTCTTCTTCACAAAATCAGAATTATGCGTAGTTCTTG
DG-EP(2)1138	2L	plus	19555627	CAGCTAAAGTCTGGCAACACTTGTTCATTTAAGACGCGACACAACGA
DG-EP(2)1141	2L	plus	12711427	TATATTTTCGGGCCAACAGCTGTTCCTTCCCAAGCCGCACAACTACA
DG-EP(2)1142	2L	plus	7820844	ATAATACAAAAAGAAATATCTCTTTTTGCCCAGGTTTAGCCCATTGG
DG-EP(2)1143	2L	plus	8981557	TTAACTCTCTCAATCTCTNCCAGTTCGGTGCTCGTGTCGGTCGTAAA
DG-EP(2)1144	3L	plus	16857998	CAAAAACACCATGAGTGAGCGAGCGAGAGCGACGATCGTGATCACCG
DG-EP(2)1145	2L	plus	20280830	CTTTTCAAATTTGTTGCTTCAAAACGAAAAAAGTGAATGGTCTCTTG
DG-EP(2)1146	2L	minus	1078719	GTAGAGCACGCCTCGCACACACTGACAAAAATTCATTCACGACACGG
DG-EP(2)1147	2R	plus	15175120	AAAGTAGGGGAAATGTTGCACACACACATGGGCATGGAATGGGGGAA
DG-EP(2)1148	2R	minus	5483991	CTCTCTCCCTCTTCAACACTACCACTTAACCGCTTCATTTGCGACAG
DG-EP(2)1149	2L	minus	454774	AGCTGTTCTGTTAGAGAAGTGGTGACAACCCTAACGACAGTGCCAAC
DG-EP(2)1150	2R	plus	8223268	GTACATCCAGCTGGACCATTTTTTTGCACTCAGATNCTCGGTCTTAC
DG-EP(2)1151	2R	plus	8886871	AAGCGAATTCGATACCGAAATCGATATCGTGTTGTACCAAGTTCAAG
DG-EP(2)1152	2L	minus	8075886	CTCACACACACACACTCGCNCACGCAGCAGAAGCANAAGCAGTGGAG
DG-EP(2)1153	3R	minus	6943250	TTATTCACACTCTTCACCATCGTTTGCTCTTCCCTTGCCACGTTCTT
DG-EP(2)1155	2L	minus	9408588	CGAGATCTCTGTTAGCCGAATGCCTAGTACCGAGTTGTTAACATGGC
DG-EP(2)1156	2R	minus	1819810	CTATCTGTTCCAGCTCGTCGAAAGCTTCGCGGACAACTGTTGGCTCG
DG-EP(2)1157	2R	minus	5025669	GAGAAACAGTATACAAAGTTTGAAAAATNCTGATGTGGCAGATAGTT
DG-EP(2)1158	2L	minus	11992256	GCAATCGGAATTGGAACTTTTGTTCCGAAAGCAAAAGGCCGCTAGGC
DG-EP(2)1159	2R	plus	6755786	GGAGGTACCAAAAAACGGCAAACGCTTAAATCAGCGGAAACCTTTGG
DG-EP(2)1160	2L	minus	480569	GTATTATGACTCGTGCGAAGACGTCGAAATNCTTTTTATGGGCTCGG
DG-EP(2)1161	2R	minus	12209353	CGCACCAAGATCCACAGGTTGGGCAGCGTAAAGTTAAGACTATACTT
DG-EP(2)1162	2R	plus	5871664	GAGACACGCCCTCCCGCCGACTATCTTCCTCTTGCTTACCCGTACGC
DG-EP(2)1163	2R	minus	14515283	TTTAACTTAAAATTATCTTTCGCTTATAGCAGTCGAACACAACACAA
DG-EP(2)1164	2R	minus	12632496	TGACCATCACTGTGTTCAAGTATCAAGCTGGTTTTATATCCGTGTGC
DG-EP(2)1228	2R	plus	14511323	CCGAGAGCAACATGAACGATCTGGTGTCCGAGTACCAGCAGTACCAGGAG
DG-EP(2)1231	2L	minus	5794408	TTATTTCAGGAAATTCGCTCAGGAAAATTCCCTGAAGAGTGGTCACC
DG-EP(2)1232	2L	plus	20887328	TTTCATGCATACCACTGCACATTAATCCCACTGTTCGTCAAACGTTGGAG
DG-EP(2)1232	2L	plus	20887328	TTTCATGCATACCACTGCACATTAATCCCACTGTTCGTCAAACGTTGGAG
DG-EP(2)1254	2L	plus	21510747	AGAATATTCTCGGACATAACCGTTCAAAGCCGATGGTACCGTGCTTTAAG
DG-EP(2)1255	2R	minus	9945231	ATTAGATGAGATGAGAGAATATCAGTTTCGCATTTGTTTTGTATTCAAAG
DG-EP(2)1256	2L	minus	6473575	GATGAAATNACATAAGGGGTCCCGTCGAAGCCGAAGCTACCGAAG
DG-EP(2)1257	2R	plus	5618609	GAATTTAAAATAATAATTATTTTTTCAGCTCGTCGTTCATCGGAG
DG-EP(2)1264	2L	minus	3798665	GCGAAAGGTGCGCGGATATTCCGTTCGGGATTTGAGTTCGGTTCGGG
DG-EP(2)1272	2R	plus	7099160	ACTGCCGTTGAGAAAATCCCATTGGTTTTGTTTTTCTCCTGCTGGCG
DG-EP(2)1273	2L	plus	10406495	NNNNNNNNNNNNNNNNNNNNNNNNNNGNCTTACCGNAAGTAAACA
DG-EP(2)1276	2L	plus	6403797	CAGTGTGAAATCGGCTGTCGTTTCGTTCGGTTGTCGTTAGTCTGCGG
DG-EP(2)1281	2L	plus	6448355	TGTTAATCAAACTCGGAGAAAGGCTTTCTCTGTTTTCCACGGCCAGG
DG-EP(2)1288	2L	minus	14283168	CATCGCGGGGAAACTCGAAAAGTCGAATCAGTTGCAATGGGACGACG
DG-EP(2)1290	2R	plus	7932279	AGTGTGTATGTGTGTGTGTAGGTTCATGTTAATTTCAACGTCGAGAG
DG-EP(2)1294	2R	plus	3710487	ACTGTTTTGCGCCTGTGTGCGTGGGCGACACTCAACACACAACACAG
DG-EP(2)1302	2L	plus	10336768	ATGGTTTCGTTAATCATCAAAATTATCGCGTGTACAATAAGGTTCAG
DG-EP(2)1304	2L	minus	17941484	NNNNNNNNNNNNNNNNNNNNNNNNNNNNNNNNNNNNNTACCGAAG
DG-EP(2)1310	2R	plus	1693675	GNGCACACAAGCACATGACAACATGCACATGCACACAGGTCACACTC
DG-EP(2)1311	2L	plus	6245058	TCACCGCCCAGCCCGCCCACACAAACAAAACAAACTCAACGTTACTT
DG-EP(2)1341	2L	minus	19159766	ACCTTATCGCNGAGAATTAGCAGTTTAATTGTTTACTTTTAGTCCAG
DG-EP(2)1342	2R	plus	18591911	GCGTGGTTTAGAATAGCGGACATATTTTCAGTCGATTCTTGGCCCGA
DG-EP(2)1344	2R	plus	6462204	GCCGAGAGAGCGGCTTCATGTAATGCCCGTTTGCCGCTAAAGTCACG
DG-EP(2)1346	2R	plus	12209667	ACCACTCAGAATTCGCTCTATCCGTTTCTACCGAGCGATCATCGAAG
DG-EP(2)1347	2L	plus	13996154	GAACCACGACAGCAAACACGACCGAATTCAGCGAAGGCAAAGCGTGA
DG-EP(2)1351	2R	minus	16763507	TTCTCCTGCCTTTTGTTATGTGTGTGAGGAGATTGATATAGAATGTG
DG-EP(2)1354	2R	plus	2248522	TCTGGCTCAAGATAACGTGGACCGAAATCGATCGATCGATCGTTCAG
DG-EP(2)1356	2L	minus	18125175	AGCCAGCGACTCAGGAGCGAAAAATCCGCGGGTTGGAGGGCGTAGGA
DG-EP(2)1359	2L	minus	6912612	AAAAAAATACTCAAAATTATTTTTTCCTTTCAAAACATTCCATCCGC
DG-EP(2)1360	2L	minus	5797582	CTCTCCCGCTCTTTGTGATTGAATTGATTTCTGATCTCTGCTCCG
DG-EP(2)1361	2R	plus	2594734	TTCTACTGCGCGTTTGATTTGTGTCACGGAAAAACTATTTGTCCAGC
DG-EP(2)1366		minus	637483	CGAGTCGATCAGTCGATAAGTTTCTCGATAATATTTGTATGTATGTA
DG-EP(2)1367	2L	minus	20608328	GTGATCTATTAACCGAGCTGTGAAGTGCCTTGCTTAATAACCCGG
DG-EP(2)1370	2L	plus	2123394	GAGCGATTCTCACTTTATACTTTCGG
DG-EP(2)1371	2L	minus	19019994	ATAACAACGTAGCCAGAAAAAAAGCAAACACGTCACAACACTTTGGC
DG-EP(2)1372	2R	plus	14420494	CTCTCTCTCTCTCTCTCTATCCCACTTTCTCCATCGTTCAGTTGAGC
DG-EP(2)1373	2R	minus	7109115	TAAAAAGAAACATGGACAATAGAACATAAAACAAATATTATTTGAAC
DG-EP(2)1374	2R	plus	9396394	ACGCGTCAACTAGCGCGAATACGTCCGAACGCGTCAGACGTTTTCAC
DG-EP(2)1375		plus	615344	AGTCGTCAAGTATTTAGAAGTCGTCGAGGACTTCGGAGGGTCAGTCG
DG-EP(2)1377	2L	plus	14004226	ACGAATTTGTGAGAACGTCGCCCGTTACCGTTTTAGCTTTCATGGGG
DG-EP(2)1379	2R	minus	14890206	CTAAAATTGCTCTCTTTGTCAGTGCTCATGCGCCATTGCTCGGCGGA
DG-EP(2)1380	2R	plus	10664330	GAAGTTCGTTTACCTTTCCAAAGATGCCTT
DG-EP(2)1386	2R	plus	634806	GTAACAGTAGTTTCTAACAGCGGGTGTAAAACCATTGAGACCGCTAC
DG-EP(2)1392	2L	minus	10843236	TGTAATGCGAAACGCAGAGGAACAGAGACACCACGACAAACGTACAC
DG-EP(2)1397	2L	minus	6331039	GGAAAGTGCGCGCAACTGAGAAATCCACACCGCGATTCGACGACGGT
DG-EP(2)1405	2R	minus	8236024	ATTACAGCAATTTTCGCTATGTTGTTTACATACGCGAATGGCGGGCG
DG-EP(2)1408	2R	plus	7657894	AAGACCACCCACGTCATATCGATGTCCACTGCCCGATAGACGCCG
DG-EP(2)1409	2R	minus	13381089	TTATTTAGCCAACATTTGCATTTCATTGCCGACCGCCCACGCCTTAA
DG-EP(2)1412	2R	minus	2892658	AGCAGGGAAAATGTCGCTTCAAATCGAACCTACTGTGCAAAATTCAG
DG-EP(2)1413	2R	plus	6822802	CGTTTTACACTGGAGAGCGACACTGAGAGAAACGAATGTGCCGAGAG
DG-EP(2)1414	2R	minus	13718078	TTTACAATGAGCCAAGCCATGTTGGCTTGTGGCTAACATGGTCTTAG
DG-EP(2)1416	2R	plus	16661296	TCACGCTAGCTGCCAAACGCAATCTCCTCTGTACTTCTATCGCTTGG
DG-EP(2)1423	2L	minus	7986438	GAGCGGCGCTGCGCCTGCGACTAAATAAGTATTTTCCAAAGAGCCGC
DG-EP(2)1424	3L	minus	9261632	CTCGTATGTTGCTTTGCTGCGTTTCTCACCAGACATCAAATTCGAGG
DG-EP(2)1427	2L	minus	5319714	TCTTCGAATAAACGATAGTATTGAATAGAATTTGTTTTAGGTTCCAT
DG-EP(2)1433	2R	minus	5066698	GAGAGCGAAGAGCGCTACAGCGAACAGCTCCTTTTCAACGCACAAAG
DG-EP(2)1438	2L	plus	16146201	AACAAACCGAAATCGGAACGTAAATGCCGATAAATGAAAGCGGGATG
DG-EP(2)1441	3R	minus	13046145	GTTTCCTTCGTCCTTCGTCCTGCGATTTTTGGTTACACAAAGGAAAA
DG-EP(2)1444	2R	plus	8992125	GATACTCATTTATGGACACAGAGAGGCTTAGTCACATTTTCGACCTG
DG-EP(2)1445	2L	minus	4786545	ATTTCGGAGCCGAGCGCAAAAGGAGAGCTCAGAGAGAAAGCCAGGAG
DG-EP(2)1448	2L	minus	6457924	TTCGACTTCCAACTGGCAACGGAAGTTAGCCACTTGTTGCTCCCAGC
DG-EP(2)1449	2R	plus	4903364	CGATGCGTCGATGTACCGTCCTTCCACCTCTAATTTTATAACTGCAT
DG-EP(2)1450	2L	minus	8001718	ACGAATTCTCCGTCGACATGACGACAACCTTTCGCAACAAAAGCTGA
DG-EP(2)1453	2R	minus	5003921	TTGTTTCGATTGTCGTCGAATGGAAACGATATTACGATGTGACACGG
DG-EP(2)1459	2L	plus	703861	TTTTTGAGCGCTCACATTCCATAAATGCCAGCCCAGAGAGACCGAGA
DG-EP(2)1466	2L	plus	19526791	AGTCAGCTGTTGTTGTTTTGTTAGATGTCGCTCTCTTGATTTGCCGA
DG-EP(2)1468	2L	minus	6171249	GCAGGTCCTTTACAGCGCTCTCCACACATAAACTTTGTAAACAGTTC
DG-EP(2)1469	2R	plus	3122263	AAAATGAGCGTATAATTAGGTCAACACAACAAAAATTATACGCTAGC
DG-EP(2)1470	2L	plus	16304399	GTAGGACGCCGAGCATCAACATCAAGTGGCTTCGCTCGAGGAACTAA
DG-EP(2)1471	2R	minus	3183653	GACTGGGACTCGCGGCACTGGACATGGTCGTCCTAACTTTAGGCGTG
DG-EP(2)1474	2R	minus	6657661	AGNTNTCTTGATTTTTTTTTTGGCCTTTGGAGATTTATAAGACAAAC
DG-EP(2)1476	2L	minus	6913507	CATTCGCGCACACACACNGCTCTCACGCGCACACACGTACGGCCAAC
DG-EP(2)1478	2L	plus	3889018	CCCAAAAACACGAAAACTCAATGGGTTCTCCGAGTTTTCTCTCTCGG
DG-EP(2)1479	2L	plus	11993112	AACGTGCACTTTGGAGCGAAAGAGAGCGATGAATTTGTTAGCTCGGC
DG-EP(2)1482	2R	plus	1271039	TTTGGTGTGCGTGCCAGTGTGGTGAGTTTGAGCGTTTAACATTCTGC
DG-EP(2)1485	2R	plus	2650818	GAATTTTGGCATGTTTCCTCTATTTAGGCTACTTATTTAAGTTTGGC
DG-EP(2)1486	2R	plus	4199713	AGCAATGAGTAGTATTTCCAAGAGTTTNCTTGGGGTGCTGCCATAGT
DG-EP(2)1490		plus	1220130	TGTATCTTAAATGGTTAACATAAAATTAAAAAATATGCTAACAGAAG
DG-EP(2)1491	2L	plus	6471943	CACAGACACACACCACTCTCTCGCCACTGACAAACAAACGCTACGTG
DG-EP(2)1492	2R	plus	15309320	GAAATCATCGATACCAATGCATCGATAGCGGTCACCGCTTCTGTTGG
DG-EP(2)1494	2R	plus	5482187	AGATGTACTGTACTTTTGAGGCAGCTTCTAGAATTTCATCACAAAGT
DG-EP(2)1499	2L	plus	6956465	CGGGCACTCTGCCGTGGCATTTGAAATAAACGACTGCAAAGGCGCGT
DG-EP(3)0008	3R	minus	21297903	GCCTTTAATTGTTATTTTTCAGCGTGAAGACGCCGCAATTCCAACTTGGG
DG-EP(3)0093	3R	minus	24155697	gGaCAATTTCCGCGCGCTgTGCACGGGCGGaAAGGGCTTTGGCCTaATCa
DG-EP(3)0095	3L	minus	8668425	CTgGGGGAGATCCAGTGCAGGGGCTTTTGGTCGAAGAGGGtGGCTGGAAT
DG-EP(3)0096	3L	minus	19613760	TAACGCCTTGCGACCTCTGATTGGCCAGCGGCCACAACCGGTTTGTCT
DG-EP(3)0097	3R	plus	18714797	gCATCAaCATTTGCACCAGGGGCATTGGGCAGCAACCACCCACAGGTCAT
DG-EP(3)0100	3R	plus	6214068	GTTcCTACtTaAaTACTGCACCCCGGTTaGTAATGCCCTTaTAGaAtTTGGaAtATAAAT
DG-EP(3)0103	3L	plus	8911840	AaAGGAATTTTCCTACGTCACAGGCTGTGCGTTTGTGTGAGTGTGCACCC
DG-EP(3)0104	3R	minus	15229154	TTTGTTTTGTTTTCAGTTTGTGCAGTTGGAGACGATGATTTAATAGTC
DG-EP(3)0106	3L	plus	14139922	GACGATGCGTCCGCTTCAAACTAAATTCGCCGACCGAAATCGCGTTGTTT
DG-EP(3)0107	3R	minus	4541928	ATATTTAGCGAATGAAAAACTCANTTGGATAATATGTGATTTCCAGTGTG
DG-EP(3)0108	3R	plus	6715226	CAAGCAAACACGAAAGATAACGACTTGTTTCATTTGATATTCGCCAGC
DG-EP(3)0109	3L	minus	17194682	CGTGGGAGAGAGAGAGAGAGAGAGAGAAATAGTGGGA
DG-EP(3)0110	3L	minus	8634922	TTATATTGCAAAGAGCAGCAAATTCAGATTTGCTGCCAAGTGAAAACCAA
DG-EP(3)0112	3R	minus	12168125	CATGTGCAATACACTACAACATAAATAGCATTTCGAAAACCACTGAGCCA
DG-EP(3)0113	3R	minus	14228988	TTGGCCCGTAGTTGTAGGTACTATTTTTGAAAACACCATTGGGAGTTCCC
DG-EP(3)0115	3L	plus	22645584	NNNNNNNNNNNNNCNGCAGNATCACCNAAGTGATCATGCAGTTGATTTAC
DG-EP(3)0116	3L	plus	5236635	ACCTTTTGCTTTGCTCACTTGTTGTTTGCCGGTGCTCTTTCCACCCGC
DG-EP(3)0117	3R	plus	912661	AGCAAAACTACAAAGCAGAAACTACAATTCAGATCGCGTTTTTCTTCGGA
DG-EP(3)0118	3R	plus	9510940	ATTCCGTTTTTTTGTTGATGCCCAACAGTTGATGTATTTTCATACGCGAT
DG-EP(3)0119	3L	minus	20866876	GCGCTCTCTCTTCGATCGCGCTCGCTCTCATCCTCTCTCTTTAGCTTGTG
DG-EP(3)0120	3R	plus	22351796	CACACTCGCACGCACTCATGCAGTTAAAAAACAGGCGGTTATTTCGCTTC
DG-EP(3)0122	3R	plus	13637089	AGGCATTTTGCAGCGGCTGAGTACGGTCCCACTATTCCACAGGATTCAAC
DG-EP(3)0123	3R	minus	1417143	GAGGCCTTTCACTTAGCGAAATCCCGAAGAAAACACAACTTTTCGTCAGC
DG-EP(3)0124	3R	minus	16890164	GGGTTAAACAATTGATTCATAAAGAGACCAACGAATGGGAAACTAACTGA
DG-EP(3)0125	3R	minus	27539747	AAAGGCGCAAGCTAGAGAGCAACAGCAGCTCTCTTGCTCTAGCGTTCGGG
DG-EP(3)0126	3L	minus	15648854	AACCGAGCCGACTCGAGTCGATCCGATCCGATCCCATCCGGTCCGGAG
DG-EP(3)0128	3R	plus	20471585	CAAAAATATGACCCTACACCAGC
DG-EP(3)0129	3L	plus	6826932	GCGGTCAAGTCGTTCGAGTCCAGTCGTTTCGAGCATGGAATTGAGTACAG
DG-EP(3)0130	3L	plus	16728898	CTCGATAGTTTCACCCCGTTGTTCCATCACTAAAGCATCTCGATCTTG
DG-EP(3)0133	3L	minus	11779642	TAGATTATATAGAGATCAAGTGCAAATTTTAATACCAATATTCTCGGCTA
DG-EP(3)0134	3L	minus	22325239	CAAGTCGCTGCAAATATGAGAGAAAAACAATATGCTTCATATCATGAT
DG-EP(3)0135	3L	plus	730211	GCCCGCTTTTATACCCCCCGAACGGGCATTTCCGAATCCGATAGGCGGAG
DG-EP(3)0137	3R	minus	20748414	ACCGCTGATGGTGGCAACCCTGGCCGCTGTCACTTGCTTTTTGGTCCAGG
DG-EP(3)0138	3L	plus	19710295	ACTGATTTCGCTCTCCCGCTCTCTTACAGCACACACATGTTGATCCGCAG
DG-EP(3)0139	3L	minus	11054030	CGAGAGAAAAAAGCGAGAGCAAGGCCTTGCA
DG-EP(3)0141	3R	minus	1426321	TTCGGAGAGCGAATGAGACGACACACGAGCGCACGAACGAAGCGGACGAG
DG-EP(3)0142	3R	minus	12051763	CTGTCGAGTGTGTTGGCCAGGCCGAAAGCATTCAGTACGA
DG-EP(3)0143	3L	plus	21351183	CGCCCACAAATTGACCTACCTTTCCATTTTGTGGCTGTGCTGTGTGGGGC
DG-EP(3)0144	3L	minus	22205924	CNAGNATGCCGCTCATNGGAACNTACTANCGATATCGCGAACCCATGAGC
DG-EP(3)0146	3R	plus	6701907	CTCTCACCTGTAATTTGTTGCTGCTCGTTCTCTCACTTGCTGCGGCCAAC
DG-EP(3)0147	3R	minus	1473992	GGTTTTCGGCAATTAAAATGCACTTTCGTTATTGTTGGAAAGCCTCCT
DG-EP(3)0148	3R	minus	22730819	GCAGCGGTTGCTTTCGAACTCGAACATGTTCGCTGTCAGCTGGCTGGGTG
DG-EP(3)0149	3R	minus	7415891	CAAAAATCAGAGCCATTTTGTTTGCGGCGTCGCAGAGCTACGGGCCGCAA
DG-EP(3)0150	3R	plus	20087685	GTGCCGTTGCTTTTCGAAATCGAAAATCCAAAAGTGGATTGTTGTGGA
DG-EP(3)0151	3L	plus	3146032	ATATTCTTTCGAAAGTGATCGTTACCTCGTATTTTACTACCCCGAGAG
DG-EP(3)0152	3L	plus	20943292	TTTCTGACGTCGCTCTCTCTCTCTGCTTGCTCTCTTTTTGCATGAATGAA
DG-EP(3)0153	3L	minus	16001731	GTTCCTGATTGCGACATTGTGTGAGTGAGCGGAGAAGAAAACGCCAAGAA
DG-EP(3)0154	3R	minus	27752636	GGCAGTGGCAGAACGGAGACTCGTGCTAACCAAAATAAAGCAACAGTGGG
DG-EP(3)0158	3L	plus	8022375	TGTTTGTGTTTGTTATTTGCTTTAATTTCTTAATTTTTTATGCGTGGGAG
DG-EP(3)0159	3L	plus	7054384	GATAACCGATTCGTTCGAGTGATCGCGAGTGACTGAAG
DG-EP(3)0160	3L	minus	9086501	TCTCTCTCTCTGTCGAATTTCTCGTCCGATATTTTCCCATATCATTGGCT
DG-EP(3)0163	3L	minus	12545236	TGCTTGCTGCTGCTTTGCTTTTGCTTTGCTTTTCGGGCTGCTGCTGGC
DG-EP(3)0164	3L	minus	20437336	AGAAATCAAAAAGCAGACAACGCAAAGCCTTGAAAAAATATGGGATGCGG
DG-EP(3)0165	3L	plus	1315696	CAGCAGAAAATCCCAGCCCGAACGATCTTTCCAAATTTTGAGCTGCTGGC
DG-EP(3)0166	3L	minus	14499890	CGAAAACGAATGAAAATGTTTGTTGCTGCAACTTGCCGTTAAGACTTGAT
DG-EP(3)0167	3L	plus	7329700	TGTTCGTCCTgGGCGACTCGCTAGATATAATTTACAAATTTTCGTCTCGC
DG-EP(3)0168	3L	minus	22877717	GGCTGCCAAACCAAACTCTCAGATAAAAGCTTTATAGCGGACTCTTTAAC
DG-EP(3)0171	3L	plus	8722128	CGAAATTAGGTGACGCCGAGGGGGTGGTGGTTCGGTGGATGGGTGTTTGG
DG-EP(3)0172	3L	plus	520600	CTTCTTCTTGGCCAGTTACACTTATGCTTTGTCTTTCTTCTCAGGCCGTT
DG-EP(3)0173	3L	plus	15512218	ACTATGCGACGCGACTGTGGATACGCAGTCAACAAAATATCGCTCAGC
DG-EP(3)0174	3L	plus	750032	TTGGCTGAGCGCAAATATTTAAATTTTATTGTTTCGGTGATAAGAGCTGA
DG-EP(3)0176	3R	minus	17951167	GAGAAACACGAAAACGAAAAGTAAGTGCCGCTACTTCTATTCCTCCTATA
DG-EP(3)0178	3L	plus	16036670	ATATTTCAACTCGGCCCGCACGGTCACTCTGATCAATTTGTTTACGCCGT
DG-EP(3)0179	3R	plus	20630470	CCTATCGTCAATTGTCCACCTCTAGCAGATGCGGTCAATCTGACGCCAGT
DG-EP(3)0180	3L	plus	9332627	AAGGTCAGTTTCCATACGCAGAGAGACAGATTGAGAGAGCTCCCATAGAG
DG-EP(3)0181	3L	minus	16840029	ACCCGCTCTCTCTGCAGCACAGCGCGCTTTCTTCGTTCGGCAGCTTCGGG
DG-EP(3)0183	3L	minus	8786180	CGATTGTCGAGTGCCGAGTGTGGTTCGTGTTCGCATCGTTAAAGTTGTAG
DG-EP(3)0186	3L	minus	20932245	ACTGTTATCATTCCGACATTCGCCTGTGTTTGTGTTTGTTCACGCGCGCG
DG-EP(3)0187	3R	minus	6702097	ATATACATAAATAAATACATATATGTATAAACTCAATTGCCAGCACAGCA
DG-EP(3)0188	3L	plus	7273702	GAGCGGCGAGAGCGAAAGCTTTTTCGCAGCTTTTCGAGTTTTCGGCACTA
DG-EP(3)0190	3R	plus	25830508	GGAAGAGAGCTTTCGCCGCGGAGCTTTTATGGCGTTTTTGCTTGGCGAAC
DG-EP(3)0225	3L	minus	7320026	TACTTGGTGACCTAAAAAATCAGATTCTAAACTTAGTACTGCCAGCTTTGGCAACCCTAA
DG-EP(3)0227	3R	minus	8106829	CCCGTNTGAGTTGAGTATGGGGAGCGGAGAGAGATTTGTGTGATGTGTCGTTAGGTCGAA
DG-EP(3)0229	3L	minus	12429308	AATTAAGTCTCGATAGCAGGTATTCGATTACANGCNACTATCGTGGGGGGTGTACCCAGC
DG-EP(3)0230	3L	plus	16840325	GTAGGCGTCGCTGTCTGCGCACACCGTTCGGGAGCCGAACTCGCGACCCGAAGCCCAGCA
DG-EP(3)0233	3R	minus	6609897	CCCATCGGCAATAAATATTAGTGATGTGATCACTTCATCCACGGTTCAAG
DG-EP(3)0234	3L	plus	21197537	ATGGCAACGGAGGCGAAAAGCTTGGCAGTAGCTCATTCGAATGGTCAGTG
DG-EP(3)0238	3R	minus	23752912	CGTCAATTAAACACTACCGTTAATTAGACANTTTCCAAGAACACAGAGGG
DG-EP(3)0240	3L	minus	14918035	TTCATCATACCCTGCTTTCTCAAGGGTAAGGACATGCTCCTGATTCCGAG
DG-EP(3)0242	3R	plus	18503125	ATTTATTTCTCTCTCCACACTTCGGTGCAAAGTGTATTTAAGTGGCCAGG
DG-EP(3)0244	3L	plus	14918405	GGGGGAGAATTCTCGCACAGAGCGGCGGTTCTCTCGATCGATGGACCCAG
DG-EP(3)0246	3L	minus	13868880	AGACGAACTCTGCCCGCTTAGAACAAACGACCGCCCGAAACCCCATCGTC
DG-EP(3)0247	3R	minus	10123954	GCGTAATGAAGGTGAAAGTGTTCCCATTGGCTTAGTCAATGGGAACAGGA
DG-EP(3)0255	3R	minus	24141501	CCCAGCTCTCTTTGGCTACCGCTCTCTCCTTCCACTTTTCGCTGTCCACG
DG-EP(3)0258	3R	plus	107836	TACTTCATGCTATGTTCGCACTCTTCTGCACGCCACTGCCAGAGTACCCT
DG-EP(3)0261	3L	minus	15489396	GTCTGTATATCTCGTATATCGCGTATACGCCGCGTTGTTCGGCTATACGC
DG-EP(3)0262	3L	plus	7938872	ATTCGTGCGCTCGACGTTCCGCTCCGTTCGAAAGTTGAGAGAGACTTGAA
DG-EP(3)0263	3R	minus	19486036	ACCGCGTCGGACGAACAAACTTGACAGCGCCAAGTTCCGATAGCGACTGA
DG-EP(3)0266	3L	minus	9357302	AAGGGGGTTCCGTTTCGGTTTCGTTACGCGGGTCTTAGACAATAGTCACG
DG-EP(3)0267	3L	minus	20539429	CCGATTCTCTCTAACGGTGATACACCCGAACTCTCAACCCCCAAC
DG-EP(3)0271	3L	minus	13884111	GCAATGACAACAACAGCTGCAATAGCAAGAAACTATTACATTAGACCAGG
DG-EP(3)0273	3L	plus	11779753	TGCGCTCTCTCCTTAAAACGGAGAGTGCGTGGAAATGAAAACATTGCTTT
DG-EP(3)0274	3R	plus	23740448	GACGCTTAATTAAATGCCAATTAACGTGTGACAATAAGTATATGTGCGGC
DG-EP(3)0275	3R	minus	3827338	GCTGGCTGCCAGTGTTGCGAACCGACCCACTTCCCAGCCCTGCCCGCCTG
DG-EP(3)0276	3R	minus	7495436	GCAGGCAGCAACAACGGCAAGCGTTGAGCCAACAACGACATCGGTTAGTG
DG-EP(3)0280	3L	plus	20161148	ATACGTAAAATGACTGTCATTAGTACGTGAACCAACCATAAAACAGCGGG
DG-EP(3)0285	3R	plus	7248085	CGTCGATCTTCGGAGCAGCCGACTGCAAAAACAAAGAATTTAGGTGGCGA
DG-EP(3)0319	3R	plus	18171404	GGTAGGAATGTGGAGGTTACTCGAGAGCATATTAAAATGGTTCGTTAAGG
DG-EP(3)0321	3L	minus	20648977	GCTGCCGGCCAAAGATCAACAAAAAAAAGATTTAATGCATGGCTGCGAAG
DG-EP(3)0323	3L	plus	7054384	GATAACCGATTCGTTCGAGTGATCGCGAGTGACTGAAGTAACGGCGAGC
DG-EP(3)0325	3R	minus	12822202	ATAGTTTTTCTTCCAGCGACGGTCACACTAACAAATCAAATAATTGTGGT
DG-EP(3)0326	3L	plus	16360839	TCCGAATCCGAAAGCGAATCGCATCCAGCCAAGATATCCTATCGTGCAGC
DG-EP(3)0327	3L	minus	17382052	TTTGCTATTTTTACCGACGCGAAATCGCAGCCATTCTCCCCGGAA
DG-EP(3)0328	3L	plus	10623792	AGAAGCCGCCAACNGCCAACTGCGACGTCGGCAGAGCATTTTTAACGAGC
DG-EP(3)0329	3R	plus	6405112	TAACTGTTTTACTCAATTCCAGGAAATCGTAGAAACTGGCCAAAAAACGC
DG-EP(3)0336	3L	minus	15511924	TCCTCTGCTTTGTTATTGAAGAAAATCAATAGTGAATCAGATGGGCTGAG
DG-EP(3)0340	3L	plus	1645928	TTTGTCATCTGGTCACACTGAGGGCGGCATATTGTCGCATATCTAGT
DG-EP(3)0341	3R	plus	5245170	TCTTTTGTATCTGTGTGCCACGTACACGTGCCCGTCCGAT
DG-EP(3)0343	3L	minus	21263972	TCTTCTTTTCCAGATAACTGCGCAGCAGCTTCTTGCGCTCTTACGGC
DG-EP(3)0347	3L	minus	15285257	AGGAAAACACGAACGAACGCCAGCTGTTCGATGCGATTAGATGGAGA
DG-EP(3)0348	3L	minus	245004	GACCAAGAGAAGAACCGCTCTCAAAATCTAAAAAATTTTCACTGAAG
DG-EP(3)0350	3R	minus	19486466	CTTGTTGTCGTTGTTGTTGTCAATCAATTGACAAAAAGGTATCGC
DG-EP(3)0352	3R	minus	23720940	ACACAACCGTTTGCTATCGCGTTTCGAATAGGACTGAAGACCGTACG
DG-EP(3)0354	3R	minus	4573415	GACCGACGTTCCTGCTTCGATTTGAAATTCGAAGTGAATTGGCCAAG
DG-EP(3)0355	3R	minus	4757623	ATTTCAACTCGTCCGCTCCGCACAACCGCACAAGCGCGATAATCTGA
DG-EP(3)0358	3L	minus	308745	ATATCAAGCACGGTCACACTTTATCTTATCGTTTTTACAGTTCGCGG
DG-EP(3)0359	3L	minus	12104664	GCGTGTTCCCCAAAGATGAAGACTCTGCTCTTCCATTTTCCTTTGGC
DG-EP(3)0360	3L	plus	22742460	CTGCGACTGCGGCTTCGCTGCTCCAACACTTGGAA
DG-EP(3)0361	3L	plus	1775270	TGTTTGTATGTGAGCTCCAACATTGTATGGCTGCCAAGCCCTGGG
DG-EP(3)0362	3L	minus	16256819	CAGCAGGGTTGAGAGTTTAAGCATGGGATCGAGTT
DG-EP(3)0364	3L	minus	15999560	CTGGTGGGTTTGAATGCCGTGCAACGACTACGCCAAAGCTATGTG
DG-EP(3)0405	3R	minus	9809532	GGCACATATGCCATGTTTCGTAAAGAATAAACCATTGCAAGGGACAT
DG-EP(3)0407	3L	plus	3792084	CAGGGCAGTGTGACCAGAGGGAGTCCCTTTGGAAAATAGCTACAG
DG-EP(3)0408	3L	plus	17603115	AGCGCTGCGCAAAAGAGAAAAGCGAACGCAATCGCAATCGACCAACG
DG-EP(3)0409	3L	minus	14169758	GAACTGAAAACTAGCACTAAAAACCAATAAGTAAAAGGCCTAAG
DG-EP(3)0411	3L	minus	19827563	AGAGCACGTCGGCGAAGGGGGAGTGGAAAAAATCACATATGTATGTG
DG-EP(3)0412	3R	plus	17193440	TACATACAGACGCGATGGCTGGCGTCTGTATAAGAGCATGGTTTGAC
DG-EP(3)0413	3L	plus	3923237	CAGCTTTTCGAGCTTATCAAAGCTTTTTTCAGAACTTTGTGAGAGGG
DG-EP(3)0414	3R	plus	26265966	TTTACAAGGGAGTAATATTATAGAAGTAAAGAACATATAACCCCACC
DG-EP(3)0415	3L	plus	20391702	NNNNNNNNNNNNNNNTATTAAGCCGACAGAGCCATCAAAATCCAT
DG-EP(3)0417	3R	minus	20939854	TATGTTTCCTGCAATCGATGTTTCTACCTTCACTTTCGTTTCCGG
DG-EP(3)0418	3R	plus	17536487	AACAGAGCGAACCAAGTTAATTCCGTTTCCGACTCGCACTCCACAGT
DG-EP(3)0419	3R	plus	19131016	ATCGTTTTATGAATGAATTCCATTTCGTTCCGCAAGAGGGTTTCCAG
DG-EP(3)0420	3R	minus	19422434	NTGCTTNCNACATGATGAAGTACATGATTCTCGCTGGAACTGATTGG
DG-EP(3)0421	3L	plus	16433175	ATTCATTCATATCCAGCCCACTCTCTTTCGTGTTCTCTCACGTTCGG
DG-EP(3)0422	3R	minus	21661789	TGTCATAGGATCTGTGAAGGTCATCGCTAAGTAGTTTAGTTCTGC
DG-EP(3)0423	3L	minus	11492391	ANGCCCCTTTCTCTTTNTATTTTTTTTTTCAGCACCGAATGACGCAG
DG-EP(3)0424	3R	plus	20584677	AGAGAGAGAGAGAGAGTGAACGAGTAAGAGTACAGAACAAACGCTAG
DG-EP(3)0425	3L	minus	16113158	AGCACGCAAAGTTTCAATGAGCGTAAGCGGAAAAACACACGACTCCG
DG-EP(3)0427	3L	plus	22638566	CGAACTAAAGGTTTGTTATCCCCTTTACTCGTAGAGTAATAGCAAAG
DG-EP(3)0428	3L	plus	7764911	GCTTTTTGGGCCTGGTGATGTGGGAAATGCATTTCGAGTGCGTGATA
DG-EP(3)0429	3R	minus	11234434	TGCGGAAAGCAACTCGTCAAGCAACCTTGCTCGTTATCGCTACAG
DG-EP(3)0430	3R	plus	18958452	AGTGTGTGTGTGCGTGTGTGTTTGTGTGAGCTAAAAGGCCTAGGG
DG-EP(3)0431	3R	plus	5959089	NNNNNNNNNNNNNNNNNNNNNNNNNNATTCATGCACTTTGTTGGG
DG-EP(3)0432	3R	minus	11116539	CACACACGCGTCACCATACACACACACGCGCACCGTTTTAGGCGAGG
DG-EP(3)0433	3L	minus	22053330	TCTCTTTCTGCGCAGAGAGCGGCTCTCTCTTTGCTATTGACTCTCCG
DG-EP(3)0435	3R	plus	2233198	CAGCCTCTTTTTCATCGTCGCTTTCGCTCTGCTCTTCGCTTCGTA
DG-EP(3)0439	3L	plus	663604	CCTTCCACACATTCTCGCCAGAACAAAAAGTCGGCTAAATATACGCG
DG-EP(3)0440	3R	minus	20037892	TCACNGCGACTCGCTTTCATNGTCGGTTCTTGTTTTTGTATACATGG
DG-EP(3)0441	3R	plus	485573	CACCTCCTTTTGGCCGAGTTCAAAACGTACTGCCGAGCGTAGGAATT
DG-EP(3)0442	3L	plus	11654799	GTTCCAGCTGGGGCTCACAAGTTCACGAGCCAATTGGTTCAATCAGC
DG-EP(3)0443	3L	minus	22645401	CTCTCACATTCTCTTTCACTCTCGCTGCGGGAACTCGAAGTTCCAGT
DG-EP(3)0444	3R	plus	14101151	GCACAGGCGAAACAAAGAGCGTAGTCAGAGCAGCACTCACCTTCTTG
DG-EP(3)0445	3R	minus	1473869	CACACGCATACACTTAGGGCATAAGTTAATGCTTATCGGTTGGAA
DG-EP(3)0448	3L	minus	10966480	NNNNNNNNNNNNNNNNNNNNNNNNNNNNNNNNNNNATTCAGGCAC
DG-EP(3)0450	3L	minus	1315564	TTGTCATTCACTTTTCGCTCTTTGCTCGGTCGTAGTATCGGCCAGCA
DG-EP(3)0453	3R	minus	17671082	NNNNNNNNNNNNNNNNNNNNNNNNNANTCAGGCACTTTGCTGTGA
DG-EP(3)0454	3L	plus	18410234	AACAAAGNCCATAGNCGGCATGTCCATCCCTACAATCGAGAGTTTAG
DG-EP(3)0455	3L	minus	22194927	AAACAAAACAGCAGAACAGAAATACTCGCGAGTTGGAAACGGCTGCG
DG-EP(3)0456	3R	plus	2934272	TCTACTCTCCCGCTCGCTCCTGTGCAGTGTAGCTTCTAAGCGCTCGG
DG-EP(3)0457	3L	minus	19120547	TCCCCATCACCCACGAGAAAAAGTCAGCAACTCCGACAGCCTGGC
DG-EP(3)0458	3L	plus	11449770	ATTTGCATTTGTATGCATATTTGCATTCGGACGAGAGATGGGCATAT
DG-EP(3)0459	3R	minus	15662618	CCAAGCGTGCTAGTCAGAGACTGAAGCCATGAGCAAAAAGACCCTGT
DG-EP(3)0460	3L	plus	21993695	GGATGCAACATTATTCCGAACTTTTAGCAACACTTACCAAAGCACAG
DG-EP(3)0461	3L	plus	8704433	TCACATTCACATAGGTGGTGGTGGTGGCTTATAGATATATCTCAGGG
DG-EP(3)0462	3L	plus	13071980	NNNNNNNNNNNNNNNNNNNNNNNNNNNNNNNNNNNATTCAGGCAC
DG-EP(3)0463	3R	minus	4502361	CAAGAAATACCGATTTTCCCCGTATAAAGTGCTAAAATAAGCCAAAG
DG-EP(3)0464	3L	plus	20229062	GTGTGTATGCGGGTGCGTGCATGTGTGCGTGTAGGTAAATGTGTGAT
DG-EP(3)0465	3R	minus	912802	TCCGCACGAATCGAGCTCTNTGAAGCGACTGACTCGAAAGGTCGTAT
DG-EP(3)0486	3R	minus	3317390	GTGTCTCGGGATCTTGTTTATACTAATATTTGAAGCTTTGGAG
DG-EP(3)0487	3L	plus	14486735	GTTAGCGGCTCGTTGGCGAGGATTCAAAGAATGAGGGGGGGCTCACG
DG-EP(3)0488	3R	plus	19643355	AACCAAGACAGTTAGTTAATGGATGAATGGAATGGGAATGTTCAGGG
DG-EP(3)0492	3R	plus	19496941	GTACGGCACATCCTTGAACGTATCGGGCAGCTCGCAGGGACCCCAGC
DG-EP(3)0493	3R	plus	19347320	GAATCGAATTGAGTTGACCAGAGCGCAATCGATGTGGCGGGCCAAAG
DG-EP(3)0494	3R	plus	4303767	ACACTCAGTTGGCCAACAGGCTTGAGCGCGTTGGCGTAGGTCGTTCG
DG-EP(3)0495	3R	minus	25066381	NNNNNNNNNNNNNNNNNNNNNNNNNANTCAGTGCACNTTGCTTGTGA
DG-EP(3)0497	3L	minus	22325172	TTTTTCAGTTAAAATGCGTCGCTCTCTCATTTATTCTGATACTGCGC
DG-EP(3)0499	3L	minus	17593863	GTTTTCCTCACTTCAGAAAGATGGCCGCCCTTGTCTAAACACTCCGC
DG-EP(3)0500	3R	plus	26203188	ACAGTTCGCTTTCGAGTTCGCTAAAACACAACGTAGAAAGGCCTTAG
DG-EP(3)0503	3L	plus	22245126	ATATAAGTATATACAACCCTAGTGTGTGTGCAGATTGAAGGGTTGGG
DG-EP(3)0504	3R	minus	13443907	GGACCTCTCGCACCCAAAGCGAGAATCATACCCCTAG
DG-EP(3)0547	3R	minus	10476062	TGCGAGAAGAGTAACAAGATAAGCACAAATCGGGGGCGAATTGCTGG
DG-EP(3)0548	3R	plus	632572	TATATCAATATTGGTTTGAGATGCAGTTGTGCTCTCTTACACTCAAG
DG-EP(3)0549	3L	plus	13072024	ACTACACTGATTTTACGAAGTGCCTACTGCACAAACGATACCTCGGC
DG-EP(3)0551	3L	minus	7341471	GGCAAAGTGATTTAATTGTCCTCGTGCGAATGTCTAGACAGAAGTAA
DG-EP(3)0552	3R	minus	1439096	AGACCTCTTTGCGTATTTCAGTTATCGATTACTGTGACAGTGCCTAG
DG-EP(3)0553	3R	plus	26416156	CTTACCGACAGTAAACACTTAAATTACAGTGCACGTTTGACTGTTCT
DG-EP(3)0556	3L	minus	8022094	AGAGAATCAGAGAAAAAGAGACAGAGAACAGATAGAACTCTCCCACG
DG-EP(3)0557	3R	minus	7782413	AGTGTGCCGTTTACTGTGCGACAGAGTGAGAGAGCAATAGTACAGAG
DG-EP(3)0558	3L	minus	5207772	CGTCGGGTCGAGCAACGAAGTTCAACTAATTGCCGAACGTGCTCTAG
DG-EP(3)0560	3L	minus	8304919	ACGCGCGGTAGTGTTGTGTAGCAGAGTATTTGGCAACACTGGCGGGG
DG-EP(3)0561	3R	plus	393369	AAATGTGCTCGTGCCAAGTGCTCGTTAGATATGTGATTGATCTCTCC
DG-EP(3)0562	3R	minus	17950177	GGCACTGTAAATGCGAGAGAATTTAATTTTCAAGAGAGACGCATGCG
DG-EP(3)0563	3L	plus	245277	GAAAATTTTTTAGATTTTGAGCAGCGGTTGCTTGCTCTTGGTCAAAC
DG-EP(3)0565	3L	plus	11544930	CCACTGTGCTGTAACGGCGCTCGTGCTCTAACAATGCTCAATTGCTG
DG-EP(3)0567	3R	minus	24660340	ATCCATCGCTTAGCAACTGGCCACACTGCAACGTATATAAGCCGACG
DG-EP(3)0569	3R	minus	4859486	ACAACCTTTCGCTGAGTTTTTTTTCAACAAATAAACGGTGGTGCAGC
DG-EP(3)0573	3R	minus	16135256	CATACGAAAGCGAAAAGAAACAAGTTTAGCTTTTTGGAATACGGGCG
DG-EP(3)0574	3R	plus	3317510	CGCCACCGCTCCAAAGCTTCAAATATTAGTATAAACAAGATCCCGAG
DG-EP(3)0577	3L	plus	10474612	GCTCTTCCGTGGCGATTTGGCTTATGAAACGAGATTCATCATCTGTT
DG-EP(3)0578	3L	minus	12039371	CATGCCCGACCGATCGGCGAAGTTGACCGCGCAAAGAGTCGCAAGAA
DG-EP(3)0579	3R	plus	1786265	TCTTATAATTTCTTGATAAGCTGACTGGAAGTTGGAATAAGCGCAGG
DG-EP(3)0580	3R	minus	27620436	TTTATCATCACTTCGCATCGCTCCCTAATCAAAACTAAGGCAGAAAG
DG-EP(3)0581	3R	minus	10198847	CTGTCGCTTTTGTTGTTGATGTTGCTGCTGCATTGCTTGGGCTAGAG
DG-EP(3)0582	3L	plus	3791050	AACAATCGGGTCTTTCGTAACGTAAATCAGAAACACACGGGACTACA
DG-EP(3)0583	3L	plus	1539159	TTGTCGGAAAGATTCGGTTTTGGACCCGCAAAGAGCAGCTAGCGCAG
DG-EP(3)0585	3R	plus	20866889	CGGTTCGGATGGCAGCGAGTATCTGAATCGCACAGAACTCGCACTCG
DG-EP(3)0586	3L	plus	11071504	TTTCTAAGCTGCTCTGCTACGGTCACACCATAGAAGATACCTGGAAA
DG-EP(3)0587	3R	plus	12115502	TCGTGGTGCTTACAGATTGGCGGGTGGAATACATGTTATTGCTTGAG
DG-EP(3)0621	3R	minus	15052418	GGCGGATGCTATCGATTTCGGCGATGCCCCTTGGTCACACTTGGTGG
DG-EP(3)0623	3L	minus	3964489	GCTGCAAGGCGACGCGCTTCGGCTGGCTGTCGTTATGCTGGGGGTGG
DG-EP(3)0624	3R	plus	14229124	TTGATTGGGCTGCAGCGCTGTAATGAGAGATATGGTATCATATGCAG
DG-EP(3)0625	3R	plus	19750236	CACGACAAAACTATCGGAAAGTAATCCTTTGGGGTCAATGACCTGGT
DG-EP(3)0626	3L	plus	4445578	CTGATTCATGCACTTGGATGACGTTTGTCTGAAGGTTGCCCTTCGAG
DG-EP(3)0627	3R	minus	11154466	AAAGCTTGCGACAAAGCTCGCAGGCCGAGAACCGCGTCCGTCCGAAG
DG-EP(3)0628	3R	minus	4720669	TAAAGAAAATCCAATCTAACCTAAGAAAGAAGAGCAATGGGGCAAAG
DG-EP(3)0629	3L	plus	16660814	AAGAGAACTCAAAAACATAGCAAGACATCGAAAAATATTGCACCACA
DG-EP(3)0630	3R	plus	20089455	ATCTAGATGCGTCACCTCAGGCCAACGAAACCGAACTGACTATCCAA
DG-EP(3)0631	3R	plus	1829572	GGGCCTGTTTAGCGATAAGGTCACACTTGCTAGGGCCATTGCTTACA
DG-EP(3)0632	3L	plus	20228744	ACAAAGCGGAGAACGCGCCGAAACCGTTCGATTTTTTAAATGCCAAA
DG-EP(3)0635	3R	plus	19483613	CAGCTGTCATCAGCTGTACTTTGACTTTCATTAAACTCCCGCACATG
DG-EP(3)0636	3R	minus	629203	ACAGCTGTGTTAATCAGCTGTTCTCGGCCGTTTTGTTTATGTTCAGT
DG-EP(3)0638	3R	plus	11619840	CTTTTTTCCTCATTTATTTTTTTCATCGCTTAGACTGCTCTGCTACG
DG-EP(3)0642	3L	minus	9419710	GAAGAAATACACGTTTCCTAGCGCAGCAACAACTACAAACACCTACA
DG-EP(3)0643	3R	minus	9189980	AATTCCCGAGTGTTATGATTTCTTATGCCAAAAGATACCATCATCAC
DG-EP(3)0645	3R	minus	17013215	AAGCTTAGAAAGCATACAACTCGGAGATTTCGTTCAGCCCACAAACG
DG-EP(3)0647	3R	plus	25622126	CGCCGTACTCTCCCGACAAATGGTCACACTGCCCCAGAGCATCCCTG
DG-EP(3)0649	3L	plus	6703571	CACACTAGCACGCCGCCATGTAGTTAACGGCGGAAAAGTTAGGTTAG
DG-EP(3)0650	3L	minus	9652174	TCGCTCTTTCTGTAAAGCCACCCCAATTATCCCACATCCCCATCCAG
DG-EP(3)0651	3L	minus	2613551	GAGACAATGATGAACGAAGCAGGCGAGCAAAGAGGAAAAGAGCGGGC
DG-EP(3)0675	3L	minus	9089319	TAGTTCTACAACTGCTCTCGTGACGTAACGCGACGACGACTGGTGGG
DG-EP(3)0680	3R	plus	1197776	TGCATGCGGTTTTCAGCACTGGAGCACAGTGCGCAGAACTTCCAGTG
DG-EP(3)0682	3R	minus	1194082	GGCAGACCACCTGACTTGATTGAAATACCACATAGTTTGGTCTGGGG
DG-EP(3)0685	3R	minus	3916062	ATATGTACATGCATACATACATACATAGCCAAATTTAACTCTCTGCT
DG-EP(3)0689	unknown	plus	5349040	CGAGATAGCAATGATATACTTATTCCTAACGGGGATATGATCGTATG
DG-EP(3)0695	3L	plus	11491861	TGTGATATAATATAGTGTGGAAGTAATGATTTAAACTGGTCCAGC
DG-EP(3)0696	3R	minus	20087603	GCACGAGCGTCTCGAATCGCGTACCGTCGCGTTGGAGAGTCGAGT
DG-EP(3)0699	3L	minus	14430380	CATCTGTCAAGTTTTCCACGCCCTCGTCTGGGTCCAA
DG-EP(3)0726	3R	plus	6238792	TCCGAACTGCTTCTCCAATCAGTTTCTTGCTTTGCTCGTCCGGAA
DG-EP(3)0731	3R	minus	2934181	GTACGGAGTTCGAAATTCGAATAAACTGGCCAGTTTCCATCCGAG
DG-EP(3)0734	3L	minus	18188813	ATTGGTGTAGATCAATCAAGGTAAACAAATGGAAATTGGGCTGGG
DG-EP(3)0735	3R	minus	17182208	GTTCCGTGTTAGAAAACGATTTACCGGTTTTAAGATGGTCTATAA
DG-EP(3)0736	3R	minus	259588	GGGCTGCTGAAAATTGTATAAATCTTCGGCTCGCCTACGTGTGGC
DG-EP(3)0737	3R	minus	5328350	TCGAACAACTGAACCTTTGGCGATTCCGATTCGTTTAGCTCGCAG
DG-EP(3)0738	3L	minus	16432280	TTTCAAATCGAACGATCGATTGATTTGTGGCGAATGTCACTCGAA
DG-EP(3)0740	3L	plus	20320399	GTATTTCGCCGTTCTCTTCGCTTCGTGCTTCTTCCGACCGCGTGG
DG-EP(3)0741	3R	minus	435406	TTNGTATTCTCGANGCNTNGCTNTGAANTTGAACTTTAAATGCACAA
DG-EP(3)0743	3R	minus	9097661	TAATACACAATGGGTTCTCCAAAGAAAGCGGATTGAATCCCAATC
DG-EP(3)0744	3R	minus	17182208	GTTCCGTGTTAGAAAACGATTTACCGGTTTTAAGATGGTCTATAA
DG-EP(3)0757	3L	minus	16714789	GCCCATTATNCTGTNCTNGTGAGTCACCATTNGCAGATGCTTCTAAG
DG-EP(3)0760	3R	minus	25581055	GTACGCCTGTGTGCGTGCGCCTGTGTGTGTGCGCCTTTGAGCGCAGG
DG-EP(3)0761	3R	minus	26875885	AAACCAAACGGAACTCGGACTCTTATTAAAAAAACCAAACTTATGCG
DG-EP(3)0762	3L	minus	9089319	GGGACTGAGTGGAAAACACAGCTACGGCGCGTAACTCTGGTCTGGTG
DG-EP(3)0763	3R	minus	14979442	CGCGACGAGCTTTTCGTGCGGAATGACAAACTCAAGCTGAGAGCCAG
DG-EP(3)0764	3L	minus	3884142	CCCCGCACGGTCACACTACGGTTCGGCGATTTTCGATTTTGGACAGT
DG-EP(3)0765	3L	minus	4520048	AGAGAAATTCGAACGGGCAGCAACAAAAAAGAAGAAAAAGACTGGTA
DG-EP(3)0766	3L	plus	5236996	TCCAAAAGCAAATCGAACAAGAGGAAAAACTACCTTTGGAAGCCCCG
DG-EP(3)0767	3L	minus	20320158	CGCGACCGTCTTCTCCGCAGTTTGAATTTCAAATGTGACCATCCACG
DG-EP(3)0768	3R	minus	1239497	AATTCGAAGTTGNTCTCCCACGCGAGAGCATGCGCAGGGAGAGTTAA
DG-EP(3)0770	3L	minus	9419813	AAACTGTGTTTATGCAGAGAATATCATGATTACAGAATTCAGCCCAA
DG-EP(3)0772	3R	minus	12944844	GAGCACAGTACCACCGTTAAATAAATTCTTATTTTTAAACGTTGAAG
DG-EP(3)0773	3L	minus	16433001	GCACGAGCGGCAGCGTCCGAACGTGAGAGAACACGAAAGAGAGTGGG
DG-EP(3)0774	3R	minus	7585992	GAGTTGTAACAAATAGATATGTATGTATATGTTTATAATGCGCTGTT
DG-EP(3)0776	3R	plus	8265546	TGACGGCATNACGCTGGTCCAGTCCAACTATGTAGATGCGTTAGGAT
DG-EP(3)0792	3R	plus	18715783	CACTTCGGCTACGCCCACGAGGCCACCCGAGCGACGATGATAGAGGG
DG-EP(3)0793	3R	plus	17400289	GCTACTTCTGACTGTCTGTGCTTTTCTGCCAGTGAGTCAGTTTAAGG
DG-EP(3)0794	3R	plus	10111433	GCGAGCTATAATAAAGCATCGCCGATAAATAAAACTTAATGTGTGAC
DG-EP(3)0795	3R	plus	4573706	TGTTTCATATCGACGATTCGATTACCACAAATATCGCTTGGCTTGGC
DG-EP(3)0797	3R	minus	22613912	CAAAGGGTATCTTGCCGCCGACTCAGCCACTCTCTCGTCTTTCCCTC
DG-EP(3)0798	3R	minus	11877109	GCAACCATTGGCGGTTGGGTGGAACGGTAAACGACGGCATAATCCAG
DG-EP(3)0799	3L	minus	21952247	CGAAAAGGGGAGCCGACCAAGAGGCGAACTGTTGCGGGTGGCTAAAG
DG-EP(3)0813	3R	minus	26202171	TGTAGTGCCGTGTGCAAAAAGCATGGTTCACCATGTTAGCTCACTCG
DG-EP(3)0814	3L	plus	16078682	AGCAGCAGTCGTAGCAGGCAGCCGCTTTCTCGGTGGTTCGTGACGTG
DG-EP(3)0816	3L	plus	12487965	AACAGTGCCTGCGAAACGACGGTCACACCCGCCTGCACACATCTGTG
DG-EP(3)0817	3L	plus	15597269	AGAAGCTCTTTAAAGAATTTCAGAAAGCTTCTGGCCATTCTCCAACA
DG-EP(3)0818	3L	plus	17300750	TATCGATATACAGTCTTGAGAAGCACATAAAGACATCTTAAGGTGCG
DG-EP(3)0819	3L	plus	18789555	GTCGCGGCACACCAACACACAGAACGCGGGCGGTTGAAGCGGCAGAG
DG-EP(3)0820	3L	plus	15764872	TTATCTATTCGTAGGTGTAGGTGTGCAGTTGTGTTCGTGTGTGTACG
DG-EP(3)0822	3R	plus	14024607	CAGCAACAATATCAACAAACGGCCATCTGTAAAGCTGTGCGTTCGAG
DG-EP(3)0852	3R	minus	11924168	TTTTCCAATTGCTCATATTCGGCGAACGCTCTTATTCGGCCACAGCC
DG-EP(3)0853	3R	minus	23515488	GTTCTCAACAGTGTGGCATCTCTGCGGCGAGAGAAAGGTAACCCTAG
DG-EP(3)0854	3L	plus	7678862	TATGTACATTGGTTCATCGCGATATGGCAGCGACGCTTGGACATTGG
DG-EP(3)0856	3L	plus	2151917	TAATTAAGAGAATAGAAAGATCTCTTTTTGTTTGCAGTTTGAGTAAT
DG-EP(3)0857	3L	minus	7316292	TACCGCCAGCTATCGATAGTTCGATTGGTTTCGTATCTTGTCATCTC
DG-EP(3)0858	3L	plus	18566436	TCGCAATTCACAACACTGCCAAGCGGCGTTACCTCAAGTTGGCGTCG
DG-EP(3)0860	3R	minus	8837411	TTTCGAACGACCCGTGTGCGGTCACACTGTTCGCATAGCGTCATTGC
DG-EP(3)0861	3R	plus	22731107	CAAGACTGCCGTTCAATATTGAAAGCGATGCGAGTTAAGGCACCCAG
DG-EP(3)0862	3R	minus	8035421	GTGGTTAGGATAATCTCTGGCTTGA
DG-EP(3)0863	3L	minus	3053	GTCGGTATTTCATCAGAATCGGTTGGCAAGCAATTCACAACAAAGAG
DG-EP(3)0864	3R	minus	4878223	ATTTGGTATTTTTGGACAGGGCGGTCCCACTGAAACATTGGTGTTGG
DG-EP(3)0866	3R	plus	22798806	GAACTGGTCTTCGTATATTAACGCTTTTGTGTGAGTTTCTATCGGCG
DG-EP(3)0867	3L	minus	121568	CGGGAGGGTGTGGGATGCAAGTTTGAAACACCGTTTCATACGGCCCA
DG-EP(3)0869	3L	minus	18412085	AGAGCATATTTGTGCACCAGAGGGCTGCATAACAACATTCTCTTTGT
DG-EP(3)0870	3R	plus	10957852	GATAACACTTCGTCGATAGATCGATAACACTTGGGGTTTGTTTCAGC
DG-EP(3)0871	3L	minus	2398054	AACTGTTGTTGCTGGTTCTTTGCTTCGACTCTGGCACTGCAAACACC
DG-EP(3)0872	3L	minus	5144229	CGCCGCACAAGGCATGCGCACAGAGAGAAGAAAGAGCGCGGCTAATG
DG-EP(3)0874	3L	plus	4083572	AATGAAAGCTCCANGTTGAACGGCTAAAGAGGCCTCAAAGCCCCCAG
DG-EP(3)0876	3L	minus	16113617	AACACACACGTCCGCAGCGTCGGAGAGTTTTTGGCGCTTTGGTGCAA
DG-EP(3)0879	3L	plus	8722063	AATTAGGTGACGCCGAGGGGGTGGTGGTTCGGTGGATGGGTGTTTGG
DG-EP(3)0894	3L	plus	13257744	TAGGTTGCCACGATGGGTATTTAAATAACGTTTGGGGCATTGTACAG
DG-EP(3)0895	3L	minus	14703805	CGTCTCACATTTTTGGCGTGAATTGAGAGGCCCGTTCGTCCGTCCGC
DG-EP(3)0899	3R	minus	22966783	NNNNNNNNNNNNNNNNTGNTTGTGAATTTNGACTCTTGTTGCC
DG-EP(3)0901	3L	minus	13943128	GGCGTTATCTCCTCACCCATAGAAAGTTGTTGTTAAAGCAGTCGG
DG-EP(3)0902	3L	plus	7769500	AAGAGAGTCGACCCCAAAAGAGAGCGACATTTTTTCGCTCCCAAG
DG-EP(3)0904	3R	minus	18443509	NNNNNNNNNNNNNNNNNNNNNAAACANTAATTACAGTGCACTTTG
DG-EP(3)0909	3R	plus	19868220	TGTTGCTTNCCGTATCGCTGTGCTGCCTGCAAGAGACTGAAAGTTTT
DG-EP(3)0910	3R	plus	10476480	TAAAAATACTTGCCTTCTCGGTCGGAATGGAAATCAATATGTGCGAG
DG-EP(3)0911	3L	plus	109195	GTTCCGTCACGTTCGCGCGCCTTTTCCACCCAGCG
DG-EP(3)0912	3R	plus	436070	AAAGACAATAGAATTATTCTAGTGTCTTTGCTTTGTTCATACCATGA
DG-EP(3)0952	3L	plus	12462324	GTGGGTGAGTGTGAGTGTGTGTGTATATTGGCGGATTATCTAGGCTG
DG-EP(3)0953	3L	plus	8156714	ACTGTTATCGGGTGCAACCATCGATTAATTACACATATCGCTGGGCA
DG-EP(3)0954	3L	plus	157357	TTGAAGAATTTATAACAAATACAAACGAAAGTTAACATAAAGACCAG
DG-EP(3)0955	3L	plus	21198845	TTACGCCATTTTTAGGCACATTTTGAAGAAGCCGCTGTTTACTCGGG
DG-EP(3)0956	3L	minus	18071161	AGCGGCAGTGTAAGCGGCCAATGCTTGTACTCGAAGCTCCTCCACGG
DG-EP(3)0957	3L	minus	20190	GCGCTCGGCTCTCGTGTTTTCGGGCCCCGTCAGCAGGCGACTCGGGG
DG-EP(3)0958	3L	minus	141444	AACAGTAACAGCCCCTACGCCGCGTTTGATGTCGATTCAGTCTACAG
DG-EP(3)0960	3R	minus	3175874	CATTGACAATAAATAGGAACACGCATAATAGCAAAGGGAACATGG
DG-EP(3)0962	3L	plus	22645693	GCTCAACAATCGACGTACGACTGCCCACTCGACGTTGACGTTCCGAC
DG-EP(3)0964	3R	plus	5245423	CTCTCTGGCGCTCTTTTGTATCTGTGTGCCACGTACACGTGCCCGTC
DG-EP(3)0965	3R	minus	8275027	ACGACGTCGGGCCTTGGAAATCTGTTATTATCGCGCTGCGTCTGGAA
DG-EP(3)0966	3R	plus	15051963	TGTGATTATTTGATGTTTAAATCGCCAAAAAAAAATCTGGCCAAG
DG-EP(3)0967	3R	plus	21000313	TGAGAGAGCAGCTTTCGTCCTCGTCTTCGGCTTTTTGCCGCCCGA
DG-EP(3)0968	3L	minus	1444435	ATACTGCACCGCACAGCGAGCACTTATAAAGGCCGGCTGCCTTGC
DG-EP(3)0973	3R	minus	3012733	CAAGTCGATTGCACGCGTTAGCTCCACTTTGTGGACGCTTTAGGA
DG-EP(3)1008	3R	minus	27802030	TGCGATAGCTCTCATTCTTGGCGTCGAGCAATTACAAAAGCAGTCGG
DG-EP(3)1009	3R	minus	16579033	TCTTTCTCTCTCTCTCTCTCTCTCTCTCTCTATGTGTGTTTCTCTGG
DG-EP(3)1010	3L	plus	20149385	CACGCCCCCAAGAAAGCTCGTGCACGGTATAGCACATGATGAAATAA
DG-EP(3)1011	3R	minus	25553627	AAGAGCCGTATGGGTGAGTGGACGCACAGTCAACGATCGGCCGCAGG
DG-EP(3)1012	3R	minus	7036658	GCACGGTCTGGAGGAGGAGAAATGCTAGATGGATCCCAATCCCCCAA
DG-EP(3)1015	3L	plus	9356598	ATGAAACGAAATGAAAGGAGAATAACAGTGCAATAGATTCGGTTTAC
DG-EP(3)1017	3R	minus	17646558	GAAAGCAACAACAAATGACAAGGACGGCAGTGGTTAAAAGGGGACAG
DG-EP(3)1018	3L	minus	15047616	TGTTGTTGTAAAGCCACGCGTNCTGGTTATAACCACATGGTGTGAGG
DG-EP(3)1033	3R	minus	20334709	CGACGTCACTAACCAACGTAGATGAAAATTTTTTAGTACGTCGCGAG
DG-EP(3)1035	3L	minus	11083361	AAAACAACACAGCTTCACAGTTTAAACTCTTTTATGAATGCCAAGAA
DG-EP(3)1036	3R	minus	1542581	CTAATATAGCAAAAATTGCGCAAATNCCATGCCCAAGT
DG-EP(3)1037	X	plus	148951	CGTTTTCTATCGCGCTCGCTCTCATCACGACAGAGCAGTATACGCAA
DG-EP(3)1058	3R	plus	17436116	ACAGAGTTGGAAAACGCGCTAAACCGAAAATCGCGTATACAACAAGG
DG-EP(3)1060	3L	plus	16981417	CCCAAAAAGCCGAGACCGAACCCCATAACCCATTCCCCATACTCCAT
DG-EP(3)1065	3R	minus	19038343	GATTTTCGATTGCGGCCTCAAAACATTTGAGGCAAAAAACGTCTGTC
DG-EP(3)1067	3L	minus	11050502	CTCCGCCATCTGCTTTGCTCTCATTCGTGAACACTTATTAGGTACGG
DG-EP(3)1068	3L	minus	22645427	CGGGAACTCGAAGTTNCCAGTCGGAACGTCAACGTCGAGTGGGCAGT
DG-EP(3)1070	3R	plus	23731671	GCGAAAATTGGCAATAAAGTGCAGGAGCAGCCCAAGCATGGAACAGG
DG-EP(3)1071	3L	plus	8380258	GCAAAGGGAAAAGCGAAAGAGACAGAAGACAGCGTAAGACACGGGAG
DG-EP(3)1073	3L	plus	21952536	CAATTCGCACGGAACTGAAGGCGAGCGGTCCATCCTTAAACTTTAGC
DG-EP(3)1074	3R	minus	5385536	CATTTGTGGCCATCCGCAGTACGGCCACACTGCTAGCCCAG
DG-EP(3)1076	3L	minus	680544	AATCTCAATCCGAAGCCCAACCTGTCATCTCTGTCCTACCTTTGGGG
DG-EP(3)1077	3R	plus	10581139	ATTTTCTATCGTTATCGGCGCGGTCATACTGGTAACGTATTGGTTAC
DG-EP(3)1078	3R	plus	24449601	ATGTCCTTTCCACCACCACCACTATCACCACCCCCTGCTCCCTAAGG
DG-EP(3)1079	3L	plus	19825961	CACTAGGTCGCTTCCGATAATGGTTTTTGTTGTTCTTCTTGATTTTG
DG-EP(3)1081	3R	minus	5341800	TTTCAGCATCGACTTGTTGGCCAGCTCTAGTTGCGCTTCGCTCAGTG
DG-EP(3)1083	3L	minus	9633095	AATTTCGACTGCGGCGAAAACGAACCGAAAAAAAACGGACGGGCTAT
DG-EP(3)1084	3R	minus	107073	ACAGAGAGATAGAGAAAGGGGGCAGGGTAGGGTTCTTTCAGTCCTGG
DG-EP(3)1085	3L	plus	1783953	TTTATTGTCGTTCGTAAACAGCGAACTAGTTTCGAGCTCCCCGAAGT
DG-EP(3)1089	3L	minus	21859523	TAGAGCAAAACCTGGTCACACTATATTGGATATTTTATAGTTTGTCG
DG-EP(3)1090	3R	plus	4757792	TTTCCTTTGCAGCTGCTTCGCTCGAATTTGGTTCTCAGTCGGTTCAG
DG-EP(3)1093	3R	minus	21555593	GAATATCGCTTNCCGAAGTGAGCGGACCAATGGAAC
DG-EP(3)1094	3R	plus	9882970	CGAAAAAACACAGACTACTCGTTAACTGCTTTCCTAGTTGGATGCGA
DG-EP(3)1096	3L	plus	22819419	AGAGTTTGTTCGCCATTTCAGTCGTCGGCTACAGTAAGCCTCTGATG
DG-EP(3)1097	3L	plus	5803858	AAGTTAAAGCCGAATACGAGTACGAATACGAGTACGAATATCCGAGC
DG-EP(3)1098	3R	plus	20089717	CTCGTGATGTCGACGCACTCGCAAGTTTCCGAGAAATAGAGTGGACT
DG-EP(3)1100	3L	plus	3452354	TAGTCTTAAAATGAAATTAAACCATAATAAAACAAATCTTATTGTGA
DG-EP(3)1101	3R	plus	1414255	TAAACAACATAAGGCGCCTATCGCCGTCTAAATGAAATCGTCTGTGG
DG-EP(3)1102	3L	plus	4954510	GAGTGGGAGAGAGCGCCAGCGAGNTAGAGCANACGNCTTGGGCAGCG
DG-EP(3)1104	3L	plus	14963023	TGACAGTCTGCTCAAATTTATAAAATAAATACTTAAGCATAATCCAA
DG-EP(3)1106	3L	minus	12161502	GCGTGAGTTGAGAGTGACTGAGTGAATGAAAAGGCTTTCGATTCCGT
DG-EP(3)1107	3R	plus	6702315	TTCGCTTTGAACGCCGATTTAGCACTGAATTCAGTATTCGATCTGAC
DG-EP(3)1109	3R	minus	3180089	ACATTCGGCGGCAGTCGGGCGGCTGTTGAGTAAATTTAAAAACGTAG
DG-EP(3)1110	3L	minus	9288923	TGTGACCATAAAAACCCCTTTGTGGATGCTAAAATCAGAACAGCGCA
DG-EP(3)1112	3R	minus	5399371	ACTCGTTGGCTGGCAATCACAAAATAAAATCTACTATGAAACGCTAA
DG-EP(3)1113	3R	plus	9292127	AGGGAGAGTAATGAATTGATGGTTATTTTCAAAAATCCAACGACTGT
DG-EP(3)1115	3L	minus	3799359	GCTTTTTGTGCCAGCTCTAATAAACATATATATGTTTTAGGGCCGCG
DG-EP(3)1117	3L	plus	9359982	CAACAAAAACAGGGTTGTTGCACAAGAGGGGAGGCGATAGTCGAGCG
DG-EP(3)1119	3R	plus	19922004	TCTCAAACACACACCCTGAATCGGCGCCGACGACGCGTACGCAACAA
DG-EP(3)1120	3L	minus	15473018	GGATTTGTATGACCGTGTCTGACTACCGCAAAAAAGAACAGTGGCCA
DG-EP(3)1125	3R	plus	22529517	AGCGAGCTTCGGCGGCGAAGCTTTTGCCACCGCTTTGGCGCCTGGCG
DG-EP(3)1128	3L	plus	17857027	ATGTGTGTGTACGATAGTTATGCCGATACATTAGAAGGCATCGGGAA
DG-EP(3)1129	3L	plus	21859575	ATATTTACTCGCGTTTGTTTATATTATTTCCGAGTGAGAAACGACAA
DG-EP(3)1219	3R	minus	27801094	GANGCTTACCGAGGTAAACACTTAAGTTCGGTGCAGTTTGCTTTTAA
DG-EP(3)1222	3L	minus	1539248	TGGATATTTAAATAATATTAAAGGAAATACTTTTTTTAATTTAATACTTC
DG-EP(3)1223	3R	plus	16658825	AGCAGGGCGACAACCTACCAATAACAAAATAGCGTAAAAAAGCTCTACAA
DG-EP(3)1224	3R	minus	19774751	ATGAAATTTCGGCTTTTAAACGGCACGAGTACGGCCAGCTGCTAACGTCT
DG-EP(3)1225	3R	plus	17450055	TGACAACCTATCGTAATATCGAATAGCTATCGTTTGATCAGTTTTGTCTC
DG-EP(3)1226	3R	minus	6054889	TATGCCTTCGATCTTTTGCTCGTTTTGTTACAAAGACTTAACTCTCGCTC
DG-EP(3)1227	3L	plus	5729808	ACGGACACACACGCACGCACTCACATACAGAAGCGCCTAAAAAGTACAGG
DG-EP(3)1229	3L	plus	22053575	CGGAAGTAACTGGTTCGCGTTCGACTGTAAAATAAAATACGTCACCTCGG
DG-EP(3)1230	3R	plus	22613912	CNGAGGGTNTNTTGCNGCGGANNCAGCCACTCTCTCGTCTTTCCCTC
DG-EP(3)1234	3R	plus	16740252	AGATTTTCGACTTTGCACTGATGATATTCCTCTTGGCATTCGACTATATG
DG-EP(3)1246	3L	minus	8197527	TGTGTGCGTGTGTGTGTGTGTGTCGTGTCTGTGTGAGCACTGCTCTGGCA
DG-EP(3)1248	3R	plus	4303602	TTCGTGTCTTTGAAATGCATATCATCGAAGTCACCAGTTTCAGTTCCAAG
DG-EP(3)1253	3R	minus	13507534	CTTTGATAAGCCCGCATATGCTTATGTGTGTGTGTGTGGTGAGGTCAGCG
DG-EP(3)1259	3L	plus	2088499	ACTGTGCGTGAGAAAAGAAAAGCGAAAATAGCGAACAGGCTGCTT
DG-EP(3)1260	3R	plus	2231724	CCACACTTACTTTGTGTTGATTTTNAGCGGCGGTTGGTCGTGTGTCG
DG-EP(3)1265	3L	plus	11777864	TTTTTTGCAGCCACTGTGCCGACTCGTGCTGACTGTGCATCTCATGA
DG-EP(3)1267	3R	plus	2237174	CCCTGTATCTATTGTCCCATACAAAGTTGCATATCCAGCGTATCTGA
DG-EP(3)1268	3L	minus	22915780	AAGCCATAAAAACGCGTGTGAATGAGAGGCCAACGAAATATCCATAG
DG-EP(3)1269	3L	plus	13444473	GCTGGAAGATACGTCGATGTAACATCGATGGCCAAAGTCATCAGT
DG-EP(3)1270	3R	minus	18715526	AGTTGTCCTGAGGCGAACTGGGAGAGAGCCAGCCTCTTTCGCTGT
DG-EP(3)1271	3R	plus	3317745	NNNNNNNNNNNNNNNNNNNNNNNNNNNNNNGNAAGTAAACATTAA
DG-EP(3)1274	3R	plus	14568883	TCATAGTACCGTTACAGCTGAAACGCCACCCACACCACCCATCCCGC
DG-EP(3)1275	3L	plus	20320399	TTTCTCTCTCTCCCAACCATTTGGATTTCAAAAAATAACGACGCT
DG-EP(3)1277	3R	minus	12167606	NNNNTCGTGTGTAGTNCGGCTCGTACGACTTCGACTCGCATTTCC
DG-EP(3)1278	3R	plus	25837571	TGTGTTGATTCCGATTCCGCGAGACACTCGGATACAGATACTCACGC
DG-EP(3)1279	3R	minus	22927033	CGTGTGTGTATATTTCTTAATGTGTTTTTCAATTGTATTGTATTTGG
DG-EP(3)1283	3R	minus	24154784	GCGACACAGGCTGGAATTTTTTTTTTGTTTTTCTCTGATAAACCAAC
DG-EP(3)1284	3R	minus	18404077	TCCGATATCTATCGATATATTAATACTCTTATGCTTCCCATCCCCAG
DG-EP(3)1285	3L	plus	18769865	CACTCAGCGTGCTGTTGGACGCGAAATGTTAGCCCATTAAACCCAGG
DG-EP(3)1286	3L	plus	13444625	GGAAGATACGTCGATGTAACATCGATGGCCAAAGTCATCAGTCTGTA
DG-EP(3)1291	3L	plus	22742212	CCGAAGNCTTACCGNAAGTAAACACTTAATTACAGTGCACTTTGT
DG-EP(3)1292	3R	plus	24968588	GCACACTGAGCATCGCATCTACAACAAAAAACGCGCGAAGGTTTGCG
DG-EP(3)1298	3R	plus	25277052	TTTGTCCCACTGTTTAGAGGACTTGGTG
DG-EP(3)1300	3L	minus	6455557	GGACACGCAAATATAAATAAAATATTTGTTTATTTGAGCGTGCGGCG
DG-EP(3)1303	3R	plus	6182543	GAGAGCCAGAAAGAGAGGGTAGGAAATTTACGAAAAACATAGAACGG
DG-EP(3)1306	3R	plus	9809178	CGTTCGTTTTGTGAGCGCTCAACTCGATTCAATTCGATTGGATTCGC
DG-EP(3)1345	3L	minus	20964605	CTTTGGGATGGCAATGCTGTGCTCTCACGGTTTATAACGCTCTTC
DG-EP(3)1352	3L	plus	8679136	TTTTCCCCATCCAATTTGTTTGGTGTTTTGTTAGCCGAAATGGACAA
DG-EP(3)1353	3R	minus	20043251	AATTTTGTTTTGACACAAACGCAGAAGAAGAAGTGAGAGTGATTGGC
DG-EP(3)1355	3R	minus	2234979	TCTTGCTCCTCTTCTTCTTCCTCATGGCAGCTTTTGATGCCTGAATT
DG-EP(3)1362	3L	minus	9358843	GCTTTTGATTTCTGTTTGAGTGTGTGTGGATTTTGGATTGTTTCGTG
DG-EP(3)1363	3R	plus	3853273	NNNNNNNNNNNNNNNNNNNNNNNNNANGCTACCGAAGGTAACACC
DG-EP(3)1364	3R	plus	19007302	ACGGCGATCTTTTTGCTGTTTCTGATTCCGTTTCTGATATCAGCGGA
DG-EP(3)1368	3R	minus	7645047	CGGTTAATTTGACTTATTTTTCAGAGAGATTAATCAAATAGCACGCG
DG-EP(3)1369	3L	plus	17891586	TCCTTCAGATTTCCTTTGCCTGCTTTGAAATATGAATGAAATATATG
DG-EP(3)1376	3R	minus	9653126	CACAGGCATAGCATGGTCCGCAGACATTCGGTCCATAGCAGGGTC
DG-EP(3)1378	3R	plus	5293401	CAACTCGCAAATAGACGTATCCGTAACTGATATCAGCTCCACAAGTC
DG-EP(3)1381	3R	plus	26864254	AAGTCGGCAAGCAAGCGCCGTTATATGCGAACTAACTGTCCATCCAG
DG-EP(3)1382	3L	plus	16715000	TCCAAAACAGAACAAAACTGACTGACGCCGTTTCGATGTCATGCAAT
DG-EP(3)1383	3R	plus	27036880	ACTGCAAATCATATCGTAGAAACAACATCCAATTCACCACGAAGC
DG-EP(3)1385	3L	plus	2149855	AGTGAAACAACAATTTTAGAAATTAGTCGTTGATCAGCTGTTGTAGC
DG-EP(3)1387	3L	plus	16334784	GGTAAATGGCGGGCACGACGCCGCCGAGTGATAACCATATAGTAGTG
DG-EP(3)1388	3L	minus	14603682	TTTCAATCCCCCTGTAAACTTTCCCCACATCTGATCTTCGCCTGGCA
DG-EP(3)1389	3R	minus	19037589	AAGCATACAACTGCTGTTTTTTCTTGCCAATTCCAATTCGGTCTGTG
DG-EP(3)1390	3L	minus	22827657	TAGCATCCTCTGCTCTCATTCTCTCTCCCGTGCTTTGCGCTCTGGAG
DG-EP(3)1391	3R	plus	5417000	AACATTCTATCGCTGCCGTTCCATCACTAATAGACAACATTGTGACG
DG-EP(3)1394	3R	minus	14916868	TTTCCAAAACGAATGTTAAACCGTTAACCGCCACAAGGTTCGAGT
DG-EP(3)1395	3L	plus	12161814	AATCGGAAAGCTTTGTGCGAAAAGCTCGCGTGTCTGTGCGCAGTGAA
DG-EP(3)1399	3R	plus	21439774	GGAGTAATCGATTTTTCTCCACCTCTGGGCAG
DG-EP(3)1400	3R	plus	5084460	AATTCGATGGCATGTTATCGATACATGCGGTTGAATTTACAGCAGCA
DG-EP(3)1402	3R	minus	6982797	AGAAGAGCAGAGCAGAGCACACTCTCCAAATCTGATTGGGACCTAAC
DG-EP(3)1404	3L	plus	12122977	TTAGACAGGGGGAGTAGGCGATCAGAGCAGGGAATGGATTAGTTAGT
DG-EP(3)1411	3L	plus	9415698	TCCTGGTCCTCTTTTTGCCTGCAANCCGCGGATCGGAGGACTACCAG
DG-EP(3)1415	3L	minus	9340439	TCAATGGCAGATAATGCGTAATTGCGGCAAATTCGAGAACTCTGCGA
DG-EP(3)1417	3R	minus	9207856	GTTGTGGTTTTTNCTTGCCGTTTGCCGCTNCTGGTNCACACTGGTTT
DG-EP(3)1419	3R	minus	14807085	AACGATAGGTAACACCGATTAAAAAAAAAGAAACAAATGGCGATGTT
DG-EP(3)1420	3R	minus	7819134	GCTCTGCCGCAGTCGCCGTCGATTCCTNCTGCCGCGATATCAACGCA
DG-EP(3)1421	3R	minus	16942049	CATACACGTGCGGGAGAAAAGTGAACAAAAACATTGAAACATGGGCG
DG-EP(3)1422	3R	minus	4840588	TCGAAAATGAACAATTGAAACGAAAATAAGTTATATTATATCGAGTG
DG-EP(3)1425	3R	minus	21731286	ACGGGTCTCAACTCGCTGGCATGTGTCATTACTCAGGATATCGTAAG
DG-EP(3)1426	3R	plus	19001899	ATATCAATTTGTAACTTAACTATAGTAAATTCAACACAAAGCTAAAG
DG-EP(3)1428	2L	plus	13531775	TAACATGCTCGGATTTTTTAGTGATAAACTCGTTAAGACGCTCTGAG
DG-EP(3)1429	3L	plus	11962167	AGAGACTGAAAAACGATCGCGTGAACGAAGAATTCCTGATCAGTGAT
DG-EP(3)1430	3R	plus	8453647	CGGCACGTGACGTCACAGCAGATTCACATTCAGCAATACTTTCAGTT
DG-EP(3)1431	3L	plus	21299819	TCGCTGCTCAGCTGCCGCTGCCGGCTTGCCAGCGTTGGTGTTGTG
DG-EP(3)1432	3L	plus	14948834	TAAGTGCTTAGGAAGGCCCCTTATNTTTTGTAAGCGAATAGTCATGT
DG-EP(3)1434	3R	plus	10187771	ACTTTCTTGACTCACAAACAGCTGATCATTCTGCAATTGGCTTGCGG
DG-EP(3)1437	3R	plus	27220582	GTGAAATTCCCAGCTTTTTTCGAAAAGGCTCGCAAAACAAGGGCTCG
DG-EP(3)1439	3R	plus	22769724	TACCCTGTCTCTGTNCTGGTTCTCTTTCCCTCTTGTGAATTGCTATG
DG-EP(3)1440	3R	plus	9665877	AGGTGGATAACATAATATACAAAACCATTTTGTAAAGAACAGCTGAT
DG-EP(3)1446	3R	plus	25677227	CATGTTCGAGTAAAAAGCGAGAAAGAAAGGAAAAGACACGCACAGCA
DG-EP(3)1454	3L	plus	17004768	AACCTTTGGGCTTGCCTGCTGACTGGAAACTGTTTGTTGGTCATAAA
DG-EP(3)1455	3L	plus	22915868	GGCAAGTCGTCAGCCAACGGCAAAGAGACAAATGGCTAAGAGAACCA
DG-EP(3)1456	3R	plus	21812377	AGCGCGCTCTCTTCGGGCGTCTCTCTTCCTCGTGCTGTTGCCGTGCG
DG-EP(3)1457	3R	plus	17842343	GCGTTAATTGGATAGCCGCGATAGATTCGTTCGACGTAAATCAGTCA
DG-EP(3)1458	3R	plus	1349168	CGGGGAGCTTAAAGCACAAAAGTTAAGGAATTTTCGGAGGAGCCCAG
DG-EP(3)1461	3R	plus	4683920	CACACACACACACAGTGGTAAACTGTGTCCCATAAAATAAGGTTCAA
DG-EP(3)1472	3R	plus	4754120	GAACATCATAATCCGTTGCGCAGCCGTTTCGCTTTTACTTCTTTACG
DG-EP(3)1473	3L	minus	5568292	TTCAAAGTTTGTTGAACTGCCGAAAAAAAGTGAAGCTACCGTTCTAG
DG-EP(3)1477	3L	plus	16334716	GGTAAATGGCGGGCACGACGCCGCCGAGTGATAACCATATAGTAGTG
DG-EP(3)1483	3R	minus	4721679	GCTACTTCGATCTCTCGCTCTCTAACAAAAATTCGAGAGAGCCTGGA
DG-EP(3)1484	3L	plus	12871842	ACGATAGAACTGTACTCTGCTCGTTGTCTGCAAGCGAACAGCACGAT
DG-EP(3)1487	3L	minus	21416239	GCGTAACGCCATACGATTTTTTGGCACACGATTTTTTGGCCGTGGCT
DG-EP(3)1488	3L	minus	14359385	GTCACTTCTCTNTCAGAGAGGGTTGTATGCTGCTCGAATGGTAAGCC
DG-EP(3)1493	3R	plus	26623958	CGACGAACTCCCACTACAACTACAACAACCACAACAACCGTTCGCTG
DG-EP(3)1495	3L	minus	9392912	TTTCTCGAATATTGAAACGTTGCGCTTGACACTTGCAATTAGTAGAG
DG-EP(3)1496	3R	plus	13620227	ATAACGGTAGAAAGGTGAAAACCCGAATCGAATCGAATCGAGTTGAA
DG-EP(3)1497	3R	minus	15055232	GCAACCACAGCACGGTCATACTAAGCTTATGAGCAAAATAAGTGAGC
DG-EP(3)1498	3R	plus	10921638	TCAATCAAATCGCCTAACGCGAAAACAAACGGAAAAAAATGACCAGC
HD-EP10008	X	plus	5642354	GGCAGCGATTGAAAAACGCAGTTAACTGGCATTCAACATTCACCAGC
HD-EP10012	X	plus	2544530	TGCACTCCGCCAGAATGCTCCACTCCCCCTTTTTATGTACCTACGCG
HD-EP10013	X	minus	3131694	GTGCCCGTTTCATGTTGTCTGTGGCTTAAATAAAATTTCTATCGTAC
HD-EP10015	X	minus	16153361	ATCGACTAGAATCGAGTAATTAAAGCAACAACAGGTTGTTGTCCCGC
HD-EP10016	X	plus	15543130	CTCTTGCTGTATTTTGCAGAGAATGAGTTAAAGTTGAGTTAGCCAGG
HD-EP10016	X	plus	15543130	CTCTTGCTGTATTTTGCAGAGAATGAGTTAAAGTTGAGTTAGCCAGG
HD-EP10018	X	plus	5966063	TGTGTAAAATTCTGAGAGACCTGAATGAAAAGAGGCATGCATTAGGG
HD-EP10020	X	minus	5064708	CATACTGTGGGCATTTAAAGACTGGTTGCGCGGGCAAAATATATATG
HD-EP10022	X	minus	6724329	TTCTCTGAGAGGAGCGCTTCTTACCAAGAAGCGCAAACACACTGGGA
HD-EP10023	X	plus	9424815	TGCTAGCAGTCTGTTGGCCCCGTAACAGCTGTTAACCGCTGTCGGAA
HD-EP10024	X	plus	12201076	TTGGCTATTTTTTTGTTGTTGTTACATTATTTTCGGTCCGCTGCTTG
HD-EP10025	X	plus	692860	AGCAGCAGCGGCGCAGGCAGCGGCAGAGGCAGAGCGCCCAGAGCAGA
HD-EP10026	X	minus	17330829	TTCAGCAACTCGATTGGNGCAGAGCGATTGGCAGCAATATAGATAGT
HD-EP10027	X	minus	12314074	CCAGCCAAGGCCACACTCTATCAGCAAGCTGTGTGGCGTGCCGGT
HD-EP10029	X	plus	20953761	CCATACCCTGCCCTCGCCGTTGCACCAACGCGATTTCAATGCCAAGC
HD-EP10030	X	plus	16482926	CGGTCGTAGTTTTGTTTTGTGACGATTTTTATGGCGATGGTCACTAG
HD-EP10034	X	plus	5420367	CAGCGGCAACAAGAACAACAAACGAAATGAGCGGCTGGGCTACAG
HD-EP10036	X	plus	10107961	CTTGGTGTGTGGCCACACCGGCCGATAGGCACGCA
HD-EP10040	X	plus	5642225	CCATATATGGTCACAAAACTTGGCCGCCGCAATTCAACACACCAGCG
HD-EP10042	X	plus	2497713	AGTGCTGTTACTCGAGTAAATGCNAGTATAGGCATTGTGATACGAAG
HD-EP10047	X	minus	1034084	CCACGAAGCTTTCGCTTTTCGCCGCTCTTTCGCGGTCG
HD-EP10053	X	plus	3539796	TCAGTACTTTTTCATGGTATTTATGCATACCAATCGATAGGGCAGAG
HD-EP10056	X	plus	11522270	GAATCGTGCGACAATCTAATGGAATCCAGTCGCGACGATCCACTGGC
HD-EP10057	X	plus	18951553	TCTCTCTTTCTCTCTCTCTCCCGATCGCAGTTGGCAGTTGGGTTGGC
HD-EP10060	X	minus	17321099	CATTATACAGCACTGGATGTATCTAAACTTATTCTAACAAAATCTAA
HD-EP10067	X	plus	3552205	ATTGCGTTTCTCCACCATCGCGTTTCTCCACCATCGCGATTCTTCAC
HD-EP10068	X	plus	6602205	CCACAACAAGTTTTTCAGCAGAAGAGCACGCGTGCAAGCGAGACGGG
HD-EP10072	X	plus	18594888	CAGCCGAAAATGATCGAAAACCCATATCGAGTGTGTGAGCACTATCG
HD-EP10076	X	minus	13478184	GACTCCCAACGGGAGAGATAGAGAGAGAGAGCGAAAAAGGGTCAACG
HD-EP10077	X	minus	12515855	CATTTGTTGGGGCGCAGCCTCGTCGACGCGCCGTCAGTTGGCTCTTG
HD-EP10078	X	minus	3552498	AGGGCAGCCGCTATGAATCAAAACAAACCGCCAGCAAATCGGTACGT
HD-EP10079	X	minus	7445892	TGTACTCTCACAGCGAGAAAGAGAGCGCCGCTCTCTTCTATGCCATG
HD-EP10080	X	plus	19053089	GTCTGCTTTATAGCATTCTCTACGCCAAAGCAAAGCAAAGTCACTGG
HD-EP10082	X	minus	5505090	CTTTTTGCAGTACCCACACCCCACTCCACTTTGTAGACAGTCGGTAG
HD-EP10086	X	minus	692860	TGTGAAGCCGATTTGTTGGCCGAACTATTTATTCTTGTCACACTCAG
HD-EP10087	X	minus	21047273	CTNCGGATACATAACCAGCAACGACCCAAAAACAATAATAAGGGTAA
HD-EP10088	X	minus	12482965	CTGTTGACTTGTTGTTGCTGTCGTTGTTGTTGTTGACGTTGGTCGTG
HD-EP10089	X	minus	5640690	GCGCAACAGAGACGAAGAGAGAGACGCCTCACACACAAGCACATGCG
HD-EP10092	3L	minus	6939103	GTTCGCCTTCCATTTCACCTTTTCACCTCTCTAGCATTATTCCGG
HD-EP10094	X	plus	13942949	CTCTTTCCCTCTCTCTCTCCGCCTTTCGAACTGTGAACTGTGGTGAG
HD-EP10095	X	minus	2342351	TTCCGCAGACAGCTGCACCTGGCCACACTGACCAAGCTGTTAGAC
HD-EP10096	X	plus	11346086	CACTGAACACGACAACTTCTTTCGGAAATATAAAACGAACCTACAAG
HD-EP10097	X	plus	3433066	GNACNNGNCNCGGTAACNNCNTGNTGCACNGNNATTGTTGTTTTCAA
HD-EP10104	X	minus	2082682	TTCGGCGTATCGGTGTGCTTGCCCGTAAAACCGCAGCTCTCTGA
HD-EP10106	X	minus	3849360	NNNNNNNNNNNNNNNNANTNCAGGCNCNTGACATGCCAAAGCGTTTA
HD-EP10107	X	minus	12628023	TACGGTTAATTTTCAGTTGGTTTACAAACTTTACAAACGGCGTACGC
HD-EP10108	X	plus	12842683	TGTGCGTGAGCGCGAGGGAGTGCGTGAGAGAGAGCGAGGGAAACAGG
HD-EP10110	X	minus	12394723	TCGAATCGGTTCGTTTGGAATGGGTATATGGGCTCATGCGGTATTGGACCTGGAC
HD-EP10115	X	plus	5430445	TTGCCTAGTTGATCATTCAGTTGGCGTACGCGTGCGCTGTGATCCGC
HD-EP10116	X	plus	7955033	GCTCTCGCGCTCTCTCTCGATTTTGTTTGAAAGCAGCGCTGCCAGCC
HD-EP10119	X	minus	10866832	AAAAAGAGTAGAAAAACACACACATTTAACATTTCGGTCGCTCCTGC
HD-EP10120	X	plus	15817137	GAGCGGGAGAGTAAGACCACGTTCTAATCCGCTCTCCACGCTCCACG
HD-EP10121	3L	plus	16113563	GTTGTTGTGGCCGATCGCTGGCATTTTTGTTGCTTTTTTGGCGGCGA
HD-EP10125	X	plus	19514615	GTCGCAGCCGGCGTCGCTGCCGGCAGAACGGGTAGAACGAATGTGCCGCATGCACGGCGG
HD-EP10130	X	plus	13552831	TACGATTTGCGCGCTGCTAAAGTCTATTCACGATTGAATTGGTTAGC
HD-EP10131	X	plus	6022684	AATTTGTTTTCGCTCTCTACCACTTAAAGTGACTGTGAAGGGTCGAC
HD-EP10132	X	minus	15229982	GCGATCGCATGCGACGGAACTGCAGC
HD-EP10134	X	plus	6738956	CAAAAATAAATGTAAAGTAAGCACTCCATTGTTAAACAAGATCCACC
HD-EP10135	X	plus	18615495	GCCACATTGCCCCACACTGTTGCACTAGTCAATCGATTGGCTGTG
HD-EP10138	X	plus	15441609	GAACGGGAGAAAGGCTCCACGTGGTGGCGATGGCGTTTGGCACGGAA
HD-EP10140	X	plus	6019960	CGCTCGCTCTCGTGAGCGAGAGAGCGGAGTTATCGATAAGTTGCCTG
HD-EP10141	X	plus	5511112	ACAAAACAACAACAACAACAAAGCCCAGAGTGTTGTAAATGTTTGCG
HD-EP10142	X	minus	17642743	GCGAAAAACCTATAGCGGACCGATCCCACAATATTCAAACCTCTAGC
HD-EP10143	X	minus	11356671	CGTCCGCACTCCGGTTCACTCTTCACCACACTGAATTGGAATCTG
HD-EP10144	X	minus	17429804	GCGCTCTCTCGTGCTCTCCGAAGTCGGACTTGAATGAATGGCCAGCA
HD-EP10145	X	minus	4680139	AAGAAAAAAAATAAGAAAAATTGGTTGCGAAAAGGAATCGGCCACGA
HD-EP10148	X	plus	13952898	AACAAGAAAGTTCNCCACGAGCCGAGTAAAATNTGAAAGACCCGA
HD-EP10150	X	plus	2074528	GATTTGAGTGTTTGCTCGACGTCATCATAAATTTGGTATGCCCATCA
HD-EP10160	X	plus	6395086	GAACTGAACCATCGATATTATCAGTAGCGCCATCGATGGTTTGATAG
HD-EP10161	X	plus	8901103	TGACGATAAGTGTCGATAGTCGTCGTGTGACCGGCTTGCATATGC
HD-EP10163	X	plus	15736273	AGCGATTTATATGAGCCGCACACCACACACAAACTTTAGGCTAAG
HD-EP10164	X	minus	12390329	CGTCCGTCAGACAACCAGCCAGATCGGAATCGAACCTTACACTCGCA
HD-EP10165	X	plus	6019730	TGACTGGAAAGTCGTCGCCTGCTCTCTCGCTCACTCTCGGGCGGTAG
HD-EP10166	X	minus	17832553	GTTGGTTCAAAAACAATCGATATATAGAAAGGAGTGCATCGCAGGTG
HD-EP10167	X	minus	10548876	CTTATTTGTCCACATTCACATTTTCGCGTTCCCGTTTGTTGGGGAGC
HD-EP10170	X	minus	6936719	TCCAGCGGGCAACAACAACCAGAGTGCGACAAAGCACACACACAGACAGGCACAAGC
HD-EP10172	X	plus	13553044	GCGAAATACACTAACGCCTGCTGTTCAGTGTTACCAGACGGTCCTGC
HD-EP10173	X	minus	11546655	CTATTCGCGCGCGAGCGNGTANATGANTGTGNGTGNNACCCTCGTGC
HD-EP10174	X	plus	13009475	AACAACAGAGAGTGAGAACGAGAGAGCAGCTTGATATTCACTCCACC
HD-EP10176	X	minus	13009574	AGAGTCAGTNTGAGAGAGGAGTGGGTGTTCGGGTGCTGGGGGTGGAG
HD-EP10178	X	plus	11522416	GCAAAGCGAGAAGCTGTGAGCAAAGCGAGTCGATGGCAGAGTAAGAG
HD-EP10179	X	plus	8160080	GGTGCTATTCTTCGTTCTTTATTGAAATTCAAGCAATGAGCGGCA
HD-EP10180	X	minus	5259199	CGGTAACTGTTCCCGCGACAAAAGCTTGCCACAATTTCAAACTTCAG
HD-EP10185	X	minus	12491289	GCGATTCTATAGACGCTCAGTTGCTTTGGAGCGATTCTTTGATGCAG
HD-EP10186	X	minus	13127827	TTTCTACAGCCCTTCTGCNTNTGCTCTTTTTCTTTTCTCAGTTCGAT
HD-EP10188	X	minus	20706135	TACGTGTGCACACATACAGTTGTCTGCTATCACTTTATGCGTTGAAA
HD-EP10192	X	minus	18265791	NNNNNNNNNNNNNNNNNNNNNNNNNNNATCTTAAATCAGGCTCGNGC
HD-EP10193	X	minus	10107941	TGCAAACTAATTCAAATTTGTAATATCAATTATCAAATTGAGCTCGG
HD-EP10194	X	plus	20715459	TATAAAAAAAAAGCACACGCGAGTATCGC
HD-EP10200	X	plus	598665	AGCCTTCAGCTCTCAGCGGCCTAGTCAAGCTTTGCAACCCCTCAGAA
HD-EP10201	X	minus	14755472	GATGGCAGTTCGTTTAGCTCTAAAGCTACCGT
HD-EP10202	X	minus	4678853	CCGAAGCTGTTAGGAGCTAACATACAGTCACTAGCAGAACGTCAAGT
HD-EP10203	X	plus	4427116	GTTCGCCAACGAGCTTGCGTGTATGCGTGCTCCATCTAGCG
HD-EP10204	X	minus	2302242	GCAGAGCAGAGGCAGCGATGGGAATCGCAGCAACGGTTCTTA
HD-EP10206	X	minus	15836071	CGTATTGTGGATTCCATTTGCCGCAAAAAAAATCGTTGCTGTCGCAG
HD-EP10207	X	plus	1721006	TCTCAAATGTTCTGCTATGGGGCTTTTTTATTTACGATTACTTCCAC
HD-EP10208	X	minus	2226864	CAAAAGTATGCACGAATTGATATAAGTACTACATTACGTTACTTG
HD-EP10211	X	minus	7932240	GATTGGACAACACTGGCGGTAAACCGTTATTTTGACTTAATGCTCGA
HD-EP10215	X	plus	10001246	GCGAGTGCGTGCGATGGCGACGAGGGACGCGGAGCAGGAAGCTGCGC
HD-EP10216	X	minus	11346588	TGTATATATGTAGGTGTGTAATGTCGCTATATACATATGTACAAC
HD-EP10218	X	plus	8807818	ACCTGTTGCNCACACACACACACACACAAATTCTAGTAATGGCCGTC
HD-EP10220	X	minus	8010570	NAGGGACCCCGCNATTACNAAAAAAAAACACATAAAACAGAGTGCCA
HD-EP10222	X	minus	2730735	TTGCAACATCATCGAACATGTTGCGTCGCTTTGTTTTGTTTGAAG
HD-EP10235	X	plus	16909758	CGCTCTCTCTCTCGCTCTTTCTCTTCAGCGGCTGCGATTGGTGTGTG
HD-EP10239	X	minus	257675	TCAGGCTCGAAAAGTCAACTGTTTGAAAATTTGCTGCGTTGATTGGC
HD-EP10244	X	minus	13486256	GCGTTATTGGTTCCTTATTCTGCGGTTCTTCAATCCTTTTTGTTCCA
HD-EP10249	X	minus	444731	CTGGACACAAGTATGTTCTTCTTTCTGCCACCAGGGTTACCATATAC
HD-EP10250	X	minus	3433138	GAAAGAGAAGGCGAGAAAACAAGTGAATGAAAACCGGAGAGTCGG
HD-EP10251	X	plus	6936476	ACATCGTCGCGTTCGGACATGTTCGCCTAAGAAGCTCGCGTCTGGAG
HD-EP10263	X	minus	2546637	CTTTATGTGTTGTATTTTGTGTGTTTGGCCGAAG
HD-EP10264	X	plus	8160163	CTTCCTATTTTCGACCCTCTTTGTAGTTGCTGCGCCTCTGTTGCCGA
HD-EP10266	X	minus	11536071	GCGACGTCGGCGTCGGTCAATGTCAG
HD-EP10267	X	minus	20953980	AGGGTATGGTAGGAGGAAGGCTGAACGGGAGCAAGGGAAAGAGCGAG
HD-EP10269	X	minus	13552996	CAGTGCAGATTGGTTTATTCAGCGGCTAAC
HD-EP10270	X	minus	523249	NNNNNNNNNNNNNNNNNNNNNNNNNNNNNNNNNNNNNNNNNNGGCAC
HD-EP10271	X	plus	10030081	GCGGCAGAAGGCGAAAACAGAACGAACCGAATGCGGTGACTGAGGCA
HD-EP10272	X	plus	17630707	CACTGCGAATATTCGGCCAAAAACATAGTTATATTTTTGTCTGTGGG
HD-EP10273	X	minus	7981751	TGTAGCGGCTCTCGGCACTCGCGAAAGCACGAAACGAATAAGCGGAG
HD-EP10276	X	plus	15549085	TCCGCTGTCTCACGAATACGAATGCCTAGAGCAACCATCCCTATAG
HD-EP10277	X	minus	1079882	AGCAGTTCGGCTATCTGGTCACCTTGCCTTTATCATTTTCTGGTCTGG
HD-EP10278	X	plus	992826	GTCTTGCTCTCCTACAAATTGCCATCACTAACAAAGAAGGGACCTGCG
HD-EP10279	X	plus	16873902	ATCCGACCTACTACCAAAGAATTTTAAAATGAAGTGTTTGACTAAGG
HD-EP10280	X	minus	11538450	AGAAGGCCAAACATCGTACTCTCTCCGCTCCGAAAATGTTTGGGTAA
HD-EP10281	X	plus	6024104	TGTTTTCGCTCTCTGCCGCTTAAAGTGATTTTGGTCAACAGCCTTTAG
HD-EP10284	X	minus	9425083	GCGCATGGCGTGAGCGGTCTCGCCGACGCAGAGAGCGAGGGACTAGAG
HD-EP10288	X	plus	11430427	GAGGATCCACTTCCAATCGAATCGGGTGGAATCGAATAGCAGGGG
HD-EP10292	X	plus	1137861	GCGTAACACAGGCACTCTCGCAGCGATTAGATATCTGGCAGGGTCTCGGA
HD-EP10293	X	plus	375012	TGGCGACAAAGCGACGCGCGTTTCGGTTTTTCTGCTGATTCCCGACAA
HD-EP10294	X	plus	6935471	ACAACATGTTGCAAGTTGCAAGCTCGTCGGCTCATCAGTTGGCTCAAG
HD-EP10298	X	minus	6608988	AACGAAGTCAACTGAAAAATGTGTACGGCACACACACAAACCTACAG
HD-EP10299	X	minus	13493458	CTGAACGAACGCCGAAAAGCAAACGAAGCTAAAGCAAAAGCAAAG
HD-EP10300	unknown	minus	1692353	TGTGTATGTGTGTGTGTAGGTTCATGTTAATTTCAACGTCGAGAG
HD-EP10302	2R	minus	19433308	CGACGACAGAGAGAGAGGGAGCGAGAACGAGCGCTAGTAAGTAAGTG
HD-EP10306	X	plus	1829291	GAAGTCGTAGAGGGTAACACATAGCTGGCCTTCTTCGCGATTCGG
HD-EP10307	X	plus	4424940	CTTAACTGAATATATTGGTATAT
HD-EP10312	X	minus	3860483	CATTAACTTCGTAAACGGTACTTTGGCTTCTATTCGCATACATATATG
HD-EP10319	X	minus	19336317	CTTTCGAGCTTGTTCACTTGCTAATCGACGGAG
HD-EP10321	X	plus	522777	AAAAATGAATACTCTGCTTAAAAAAATGATGTTTTCTTACTATTCAG
HD-EP10322	unknown	plus	4124985	ACGCACAAATTTCCACAATTTTTTCGTATCACTTTTATCGGCCGG
HD-EP10324	X	minus	16675433	CAACAGGTGACACCTGTCCCGCTCGCACAGTCTATCGCTAAATG
HD-EP10328	X	plus	7651264	ACAACACATCAAGCTGAATCGAAGGAGCGTGTAATCAGTAATCAGAG
HD-EP10329	X	minus	256886	TGTGTGTGAGTGAGAGACAGAAGAGAGCGGAGAGAGCTGAAAGAACGG
HD-EP10330	X	minus	18528916	TACCGCCGCTGCTGCGACGTTCGTGCCTAGCACGCTGTCTATGGCCAT
HD-EP10332	X	minus	15227311	ATTTCGGTTTCATCTTCGGATTGCTTCGTATTTCAATGAATACGT
HD-EP10333	X	plus	18594917	TGTGTGAGCACTATCGCTGACCACTAACACCAACAACGTTTAGGA
HD-EP10335	X	plus	9826488	AGTATCTTGTTTTCGCGATCGGCGATCGTTTCGTTCGTTTGGGTTAGG
HD-EP10337	X	minus	2275165	AAGGCGAACCTTCGGCAGCATGTTGCTTTCACCTGGTTGGTTGGCTG
HD-EP10339	X	minus	12491607	CACACACACCCACACGCAAGCACACACACGCGAGCGCAAACACATGGA
HD-EP10341	X	plus	18657012	CGTTCGACGATCGTTGTTGGTTGTTCGTCACGTTGTTCCTGGGTG
HD-EP10342	3R	minus	12279860	ACCAGCATCGATAGTCCTATAAAAGTGTCGATGTTTCGATAAAAGGC
HD-EP10346	X	plus	1137881	CAGCGATTANATATCTGGCAGGGTCTCGGATGTCCAACTGGTTGTTCCGT
HD-EP10347	X	minus	1979361	AGAAGAGCCAGAATCTGGGCCTATGACGCCCACTGTGCGCAGACTGGC
HD-EP10350	X	minus	5996410	AACCAAAAACTAATTTTCGGCGTTTTCAACATGCAAAAATGCTCGCA
HD-EP10351	X	plus	13978342	GGCTTGCAGCTGGAAAGTATCGATCGCCCGATAACAATACCCGAGCG
HD-EP10364	X	minus	6603464	CGGTGGCCGANGCTTACCGAGGTGTACNCTTGGGTCGGNGCGGGTTTGC
HD-EP10368	X	plus	6472957	TGGCTCAATCATCATGGGATAGGAGCTCTGACACCTCATAAATCAGT
HD-EP10370	X	plus	17390040	CACTCCTACTCTAACTGCACCACCTTCCAGATACAGATATATAGATA
HD-EP10372	X	minus	1111471	GAACTTAGAAACAGATAGGCGGCCTATCGTCTAACGCATATCGCAGC
HD-EP10373	X	minus	7796117	TGAATTTCTCTTCATGCAAACACAACACACGCCATATTCGTTCTATG
HD-EP10375	X	plus	19482001	GCCACTAGCAGCGGAGGAAGAAGCAGCAGCACCATCACCACCACCAG
HD-EP10376	X	minus	6427993	CCCTGGTGCGGTTATCGTAAGTTCTGTCAGCGCATTTTCATTCGAAG
HD-EP10379	X	plus	10866233	GTTCTTTCCACCCTAACAACTGCGTTAGGAGGTATCTAACGTTTAGC
HD-EP10380	X	minus	2111441	NNNNNNNNNNNNANCTGGCCGTTNTGNAANAANAAAACAAATGCNACGTTTGC
HD-EP10382	X	minus	6709108	TCTCGACTTTATTTTCCTTATTTGGCTGTTGTTGTTTTGGGCCGCCG
HD-EP10388	X	plus	10030474	AACGAAAAGCGGAGCGGCGAAATCGAACGACGAATTTGACGAAGTGC
HD-EP10390	X	plus	19229031	CGCTATTTACCGCAACCTTTCGTAATTCCTGCATAGGAATAGCCAAG
HD-EP10396	X	minus	2381851	AGCGCGCATTGGCTAGCAAATGTGGCGCTGGCTGCGAAGTGCGCGAG
HD-EP10397	X	plus	13477951	ACAATAACAAGAACAACAACGAATTTGCACAAAAGTTCATTCAAC
HD-EP10400	X	plus	7799986	AAAATGCGAATACACACGCACACATGGACAGCCGACGGGCACGAG
HD-EP10403	X	minus	2546637	GCAGCGGAAATAGTTAATAACAAAATATTAGTCGACGGTAGCGGT
HD-EP10404	X	plus	16153823	AGCGATAGCGATAGTAAGGTNCCAGGCTTCGCCCGGCGTGCCCAT
HD-EP10405	X	plus	6601252	CCGAGCAAAGTTATCAATCAACCGAAAAAACGCTGTATTGACCGG
HD-EP10409	X	minus	2111319	GTGTGTGGTGTTNCTTCACGTGTGTGCGTGCTTTTGTGTTCTATG
HD-EP10412	X	plus	9424870	TCTAGTCCCTCGCTNTNCTGCGTCGGCGAGACCGCTCACGCCATG
HD-EP10415	X	minus	10058990	TTTCGGTTTCTGTGGGAATTACGGGATGAAGGAGTGTGTCTGGGG
HD-EP10417	X	plus	5817886	AGCAAGGCCAACGTCGACTGAAGCCCAGAGATTGTAGACTGCAGACT
HD-EP10420	X	minus	11603553	GCACTAGCGCATTTCAGCTGGCAGCTGGGAAATTTTTAGGTCCTGAA
HD-EP10421	X	minus	7447867	GATACAACTAAATTGTTAAATCACGTGTTGTTGTTTGGTCCGACG
HD-EP10424	X	minus	17642418	NNNNNNNNNNNNNNNNNNNNNNNCGTGAGTTTTGAGCCGTGCTTTGAGCCAGAG
HD-EP10426	X	plus	11357240	TCTCTCTCTTGCTCTTCTCTCTCGACCAGAAGGAAAAAGATCAATCAA
HD-EP10427	X	plus	4426987	NNNNNNNNNNNNNNNNNNNNNNNNNGAAAAATTAAATCAGGCAGAGC
HD-EP10429	X	plus	2226534	ATTAGGTGTTTCCTACGCGACGCCGCTGCCTTTTTAGCCGGCTGC
HD-EP10430	X	plus	8230333	TCGGCGGCTAAGAATTTCCGTTTGCTGCTTTTAGTTGCCTTCGA
HD-EP10431	X	minus	13564391	AGCTAAAATCATAAACGATATAAAAGCTTAAACTCTCACCGTTCCTCA
HD-EP10432	X	plus	15357547	AAGCCGAACGACCGATGTGCAATCCCACGCAATTCAAGAGCGACTGA
HD-EP10433	X	minus	16153361	TAGAATCGAGTAATCAAAGTAACAACAGGTTGTTGTCCCGCCCTGGCG
HD-EP10434	X	minus	6601490
HD-EP10435	X	minus	11538517	TTGCGGCTTTACTTAAGGGGAACGCATATTTGCATCAGACAAACCAA
HD-EP10439	X	minus	18388987	CGGTTCATGGTTATTCTTTGTTTTGCTGCGGATTGGGATGTGATTAC
HD-EP10446	X	plus	17440634	TTGTAGAGCACTCAAACTCTACTAAGTAATAGCTTATAAACTTCCGT
HD-EP10447	X	minus	7832983	CGCGACCGCGGNCANANGAGTAAGTGANAGGGGTCCGTAAGCCAAGC
HD-EP10449	X	plus	18884598	TTGTTGTCGCTGTTGTTGTTGCTGGTGCCACAGCCACAAGCTGA
HD-EP10450	X	plus	1379051	AGAGGCGGCGACCGAGGCTGAGGCAGCGACTGAGACTGGCACGG
HD-EP10451	X	minus	6520089	AAACGTTCGCCGGTTTTCGTTGGTTTGTTCAGATGAGCTCAGGAG
HD-EP10454	X	minus	2839665	TCTATCAGCGCGTTACTGCCTATTATTGCGCTTTTACACCCAGG
HD-EP10456	X	plus	19039063	CTTCGGCTGTAGCTTCACCTTTACCGTTGCTCCTGCTCGCTCCGC
HD-EP10457	X	minus	3491699	TCGTTTTACTAGGCTAATCATGTGTTCTGGTTTTCGGATTTGTG
HD-EP10461	X	plus	5524276	TAAGCTTTCAGAGAGANNTTTTTTTTACTCATTTCAAAGTATAT
HD-EP10464	X	minus	8630845	AGCGACGCGGCAGCCAAGCGCGGCTGCGAAAAAACTGAGACAGT
HD-EP10466	X	plus	15542763	GCGGCATGTAGTTGTAGTTCGAGTTCGTTGGATATTAGTCACAC
HD-EP10470	X	minus	6427993	CAATCGGCTCAGCCCTGGTGCGGTTATCGTAAGTTCTGTCAGCG
HD-EP10472	X	plus	14684605	TGCTCAGTGTTCGCTGGGGAACTGCCACCAACTTGATGCTCTGTC
HD-EP10473	X	plus	5641571	GTGATCAAAAAATACTAGCCACGAGCTAAAGAGTTATTGTATTG
HD-EP10476	X	plus	20066530	AAGTCCGCTGAAAACTCAATCAGATTTTTTCCAGTTTCGTTTTG
HD-EP10480	X	minus	148979	AATTTTATCTTCGTGGTCGGCTTCATCCAGATAAATCACCGTGC
HD-EP10482	X	minus	12476233	GAAAATTGTTGATCTTACGTTTGAGCGTATGGATATTGGCATAG
HD-EP10483	X	minus	6079685	GCATATGGCGAGAGAGAGGGAGAGAGAGAGCGAGAGCAGGGCGTAGAG
HD-EP10484	X	plus	13060475	CGCAAGCGGTATCCGTGTTGCGGCAGCCCTGGTCGACCAGCATTCGCT
HD-EP10486	X	plus	15822702	CTACGCACGAATCACTCACGAAGCTAAATGTTCTAAACTCGGTTCGGC
HD-EP10487	X	minus	9239417	TCGATGGTTCCNNGGTTCGAAGGTTCGATGCCTTCGGTTTTGGTTGGG
HD-EP10488	X	plus	7896569	CAGGCCAGTGTGAACACGCTCGTTTTGTTTTGGCGGCGGGGGCGAGCA
HD-EP10493	X	plus	7439072	ACAAGAAAAAGAAGAAGAAAAGAGAAAATCACAGAGCGAGAGCGCGC
HD-EP10495	X	minus	598766	GAGAGAGAGTCGAAAAGAGAAAGCCACCCCTTAAAAAACAACACGGC
HD-EP10496	X	plus	1822210	ACTGGNCGGTGCTCGATAACCAGTGTTTAAAATACTAAAGGGCCAGG
HD-EP10500	X	minus	14556401	TCCCTCTCTTCTCCACGTTCCTCTGTCTCTTTGCCACACACACGC
HD-EP10501	X	minus	6935717	AGCGTCTGATGGAGGCCGTTAGCAGCTTCGCACTTATCGCTTGAG
HD-EP10502	X	minus	3425281	CTCACGTGTCAGCTTTAGTTTGTTTGCCTTTTTTTCTTGTGCCAAAC
HD-EP10503	X	plus	3451941	TTACGCTNTCAGTTTTACTGCGAGCGGAGAGAAACAATTTTGGTCGT
HD-EP10505	X	minus	8010688	GGTTTACCTAGGATAGCAGAAACAACAACTATGAGTGCAGCTGCAGG
HD-EP10506	unknown	plus	1040604	ATCTAGAACTAACGGGATCAAAAGCACTGCTGCTTGCCCGTGCGTAT
HD-EP10507	X	plus	20161446	CGCTGCTGCTGCTGCCGCTGTTGCTGCCCGCCGCACTGGAGGCTTCC
HD-EP10508	X	plus	5729090	GTCAGCACTATCTTCGATCGCGGCTTCGGCTGCAGCTTCGGATGCAG
HD-EP10509	X	plus	5435520	AAGATGCCACCGCGTCCGAATGGCAAAATCAGTTAAAAGCACAGC
HD-EP10510	X	minus	13553052	GCAGGCGTTAGTGTATTTCGCGCAAGTGCAGATTGGTTTATTCAGCG
HD-EP10511	X	plus	10673121	AAGAGGGAAGAAAAGAGAAGAGAGTATCAGAAGACACTACGGATGAA
HD-EP10512	X	minus	14755475	CCCGGATGGCAGTTCGTTTAGCTCTAAAGCTACCGTCTCGT
HD-EP10513	X	minus	17561909	NTCTGATAGCCAAGACNGTTGTGATCNGCANCCAACGTTCGGCCA
HD-EP10514	X	minus	17561904	ACTGAGCCAGACTTCAGGTATACCAAATACCCATATACCATACCCAT
HD-EP10515	X	plus	19583030	ANGTTGTGTTAGTTAGTGGTGNGACAACGCACCGATGCAGCGCCTCG
HD-EP10516	X	plus	16064606	CCCNGCACACACGCACACCAGCAAAGAATTGCGCACACAGTCCAACG
HD-EP10517	X	plus	8148237	ATTATAGCGACGCACCACGGTCACGCTGCTCAAAGTGAAACGGCCAA
HD-EP10518	X	plus	6434535	TGAGCGCATGTCCTTCCGATTGTTTCGATAACATCTAGGGGCCGCTG
HD-EP10520	X	minus	9959055	AAAAAGAACAAAGTTTGGAAACATGAAGGTGAGTTGAAGGTCGCAAG
HD-EP10521	X	minus	12463125	TTTTTTGCAGTTCGATATGGACGGACCGGCGGTTTGGATGGATGG
HD-EP10522	X	minus	5158957	CTCCATCTCTCTCGCTCTCTCCCGTTGCGTTTTTCCCTTCCGCGTGG
HD-EP10523	X	plus	9997369	GTACAGGGGGGGGGCTTATTGTAGTTGGTTTCATTTGGTCTATGG
HD-EP10524	X	plus	13493258	TACATATGATTTATGTATATACTAGTATACTTTTTATGAGTCTGGCG
HD-EP10526	X	plus	3136868	AAGCAGATATGGGAATAGCAGAAGAAACGAAAAAGAAATGAGGTGCG
HD-EP10527	X	plus	891674	CTTCTCCTTTGACCACTTTCCAGAGAGCCAGAGAACAGCTGCCTGGT
HD-EP10528	X	plus	6935310	CATGTTCGATGTTGCGGTTGAAGGAAGGGGTGTAAGGATGGGACCAC
HD-EP10530	X	minus	11734732	TTCGGGTTAGTTCGGCTTGGTTCGGATGGATTCGGCTTGGTGCAG
HD-EP10531	X	minus	394934	NNNNNNNNNNNNNNNNNNNNNNGGCTTACCGCAAGTACACAATTAAA
HD-EP10532	X	minus	14794700	NNNNNNNNNNNNNNNNNNNNNNNGGCTTACCGNAAGTACACAATTAA
HD-EP10535	X	minus	10214708	GCAGCAGCGGCACGTCTCGTCTTGGTTGCGCTATATTTTGTTTTCGT
HD-EP10536	X	plus	11356478	ATTCCGATTCCAATTCCGATTCCAAATTCGACTCCGGACTCGAAT
HD-EP10538	X	plus	8781354	GTAAGTCGGCGGATCAGTCTCTTCTTCTTCCATTCAAATATTTTGGC
HD-EP10540	X	minus	693128	TGAATCTGAATCTCAATCGGCACAATCGACGCAAACTGAAGTATCTG
HD-EP10541	X	plus	3602044	CGCATCCGCGTACCGCCACATGCATCCGATAGAGGTATGCGTACGCG
HD-EP10543	X	plus	11114840	TGGCGGCCAGCTGAGAGGATGGGTGAGAGGAGGAGAGGGGGCGAGAG
HD-EP10546	X	plus	5487516	CACATACTTTTGCACACTGGCGCCTCGTCACTGTTGTTGCATTGCTG
HD-EP10547	X	plus	18514405	CTTTTCCTAAGCTATGTGTGAAGTAAAAACAACCAGATTCAAATTAT
HD-EP10548	X	plus	13372672	CTCTCTTGGGCAGCTCTGCTCCTCATCCTCCTCTTTAATACATGCCC
HD-EP10549	X	minus	19618422	CAGCCGAAGAGAGAGAGCCGAAGAGTGCCGAACGACGCAGCTCCCGC
HD-EP10552	X	plus	16009336	GCAAGTACCTTCATTCGCGCGCCACTTAACTGAGGCGTTTTGGTATT
HD-EP10555	X	plus	10491155	TATTTCTTTTTCTGCAGTGCAGGTAAACTCACCGTGGAAAGGCAGAC
HD-EP10556	X	plus	18238092	AAAGCATGGTGGGAAAGGAGAATGTTAATATATGTGTGTGCACCGCT
HD-EP10559	X	plus	2204727	TACACATGATATCGATTGGTATCGACACTACGGCATCGATACCAACT
HD-EP10560	X	minus	1698733	GGATACACTGAACAATCCACCACCGACTGGCACCACCACTCCACTTGCCCCAATC
HD-EP10563	X	minus	413746	TGGCATTCAATTATCGATACATATCGCACTGACTTCAGTGGTCGAAG
HD-EP10564	X	plus	9292655	CGCGGCGCTACATCCATACCTTCCTGATCGAGT
HD-EP10565	X	minus	11583277	AAGTAAATGGAATTGGAATGACAGGTGGCATAGCATTTGGCCGGA
HD-EP10566	X	plus	3525596	GCGTGACGTCTCTCGACCTTGACTCATCGACGTGAACTGTTAAAC
HD-EP10567	X	minus	1915471	CAGTTAGCGGCCAGGCGGNAAATGATAAGAGTGATGGTGGCTTGAGCCCCGAG
HD-EP10568	X	minus	17383011	TTCTTTTCTGCAACAAATCTTAAAATTCGTTTCCAAAAATTGTATGG
HD-EP10569	X	plus	666464	TTGCTTTATGCTATTTGCTTTTGTTTTTCACTTTTGTTAACGCTGGC
HD-EP10572	X	plus	6022588	NCCCCTCNNGNCCCCNTNNGNGCNCCCNNTCNCGCGCTGGTATTTATAGGTATAGG
HD-EP10576	X	minus	1156800	TGGCCGCTAAACAGGCGCCCAGAAAGCAGCACCAGCAGCAGCTGCAG
HD-EP10578	X	minus	19053357	CTCGTTCCGCCGTTTTGCTTTGCCAGTGACTTTGCTTTGCTTTGGCG
HD-EP10579	X	minus	3209931	TAAAGAGACAATGTGAAGTNAGCGNNACAANAAGAAGGTAGGGGTTT
HD-EP10579	X	minus	3209931	AATAAAAAGAGAGTAAATTTCGTATTTTCTCATTTCAAAGTGTAA
HD-EP10581		plus	752094	TATTCCATATTGTTCTGGTAATTGTTATATGTGGACTTAGAACAATG
HD-EP10582	X	plus	9339003	TTTTAGCCAGACCGATTGAGATTGAGAGAGCGCGCGAAAGAGCGGGC
HD-EP10584	X	minus	9095172	ATGTGTGTGCGTGCNNCAATGTGTGTGTCTGCTGGTATATGTGAAGAGCCAGG
HD-EP10586	X	minus	13125957	TTTTACACGATTCTCTTGAGGTAATTGTAATGATAATGCTGGTCTAG
HD-EP10588	3L	plus	1188835	TGCANTATCTGTTCNTCGGNGAGCNTGTCGGTTTCAAGCTAGTCGCT
HD-EP10590	X	minus	3537339	TAGAGTTAAGAACTACGTATAATTCTGATTTTGTGAAAAGAGATTGGGTCAGT
HD-EP10594	X	plus	8149183	CCTGGCTGTGTGTGACTTGCTTGCTCCAA
HD-EP10595	X	plus	8299143	GACGAATGGGAAAGTAAGGGCACGGGCAAAAACTCCCTCTTGCTCAT
HD-EP10596	X	plus	19240690	ATAAAAATCGGTTCCAGACGCGATCTAGTTAGCTCGCAAAATTTGAC
HD-EP10597	X	plus	16567314	TTGAAGACTGTCTTCGCAATTCTTCGCTCCGCCGCTCTCTCTGCTGC
HD-EP10598	X	minus	14614342	CCGAAAAGCTTTTGCAATGGTAACACAAACGTTGAATGGAGCACG
HD-EP10599	X	minus	10287394	GTGCGTGAGCGGAGCATAAGCCCTCGTGTGTGAGTGGGCAGCAAAAG
HD-EP10600	X	plus	20329889	CAAAGCTCTCTTTTTGCGCTCTCTTCTGTATCTGTGTACTATCCCGC
HD-EP10601	X	plus	1894466	GGCTTTACCTTATTATTAGTTGTGCTTGTCAGTAACACACGGGTG
HD-EP10604	X	plus	19618237	CCGCGACTGAGCGCCATTGCGGTGGTAGTGGTAGCGGTAGTGTAGCG
HD-EP10607	X	plus	21046687	CCCTCACCGACTGGTCCAACAATTTCTCTCAAGCTTTTTTGGACGAG
HD-EP10609	X	minus	8781266	CAGCATGCAAAGCGGTACTCACTGATTGGCCC
HD-EP10611	X	plus	11131606	CTGAACGATCACCATGTGGTCACTCTGTTGGCAATCGATAGGCCGAG
HD-EP10613	X	plus	256799	AGTGGAGCTATCGATTTTTGCGTAAAAATATCCTGTTGACGTCCGTT
HD-EP10614	X	plus	922343	CTTCTCAAAAATCCAACTGTATGCACATCGCAACGC
HD-EP10616	X	plus	15181275	TCCAGCTGAACCAGCTGCGTGGAACCAGTTCCCATCCCTGGGGCCGC
HD-EP10619		minus	752142	TGAAAGAAACACGTCTCCACCCGAAGACTGTGGAATGCCGAATGTCC
HD-EP10621	X	minus	15215967	CGGGCAGGCATGTGTGTGGTGAGTGTGATCGTTCTATTTGCTTTTAC
HD-EP10622	X	plus	14755289	GAGAGAGAGAAAGAATCGTGGAATCGGAACACGGGCGATCAGACGGC
HD-EP10623	X	plus	8633202	CTCCTTGCTCTCTTCTTTCGATGCGATTGCTGCGAAAAGCGCACGTC
HD-EP10625	X	minus	17045453	GGTCGTAATTGGCAGCAATTGACATTCATTAGGCTTCAATCAGCGGG
HD-EP10626	X	minus	15599431	CAAAGTCAGATGAAGGACGTGCATGTCAAGCTCGAGAGCGGCTACCG
HD-EP10628	X	minus	892765	TGCGCACGCGTCTGCCGTTGCGACGAGCAACAACAAGGCGCTTGGAG
HD-EP10629	X	plus	10325689	CGACCGACCGACCGTTTGTGGCCGAGTGCGAACTCGAACTAAACTGA
HD-EP10631	X	plus	3492105	CCGCTAGAGAGAGTGTCTGCAGTTTGATAGGGGTCGTGAGTGTGATG
HD-EP10633	X	minus	20737052	TCGCCGCAAATCAAATCTAATCGGACATGAGGGCCACGTGGGTACCCCCATAA
HD-EP10634	X	plus	17618153	TGTTGCTGCTTTTAGGTGTCTTGCTTCCCTTTCAGAGCTGGGTTAGC
HD-EP10637	X	plus	9239135	CGCTGGCTGACCGTTCACGACGACGCTCCGCGAGCGACTGACCAGCG
HD-EP10640	X	plus	18265598	CCAGGCGAGAGAGAGCTCGTGCTGTCGACGTCGACTTCGACTTCATT
HD-EP10641	X	minus	1698731	NNNNNNNNGACTAGCTCGTGGGATACACTGAACAATCCACCACCG
HD-EP10642	X	minus	5159335	CTAAATAAAAACTTGCCACCACGCATCCTCTCTTTTTTCGCGGGTTGGTGGGGG
HD-EP10645	X	plus	9239028	TCTGTTCTGGCTGCCCACACGCTGGACGTATCTGTTGTGGGCCTGGG
HD-EP10647	X	minus	13104760	TGCAGGAACGATTTCCAGCGGCGAATAACGTACTGTTGCTGCTGGCG
HD-EP10648	X	plus	892799	TTTCAAGCGCAACAGTTTGGTTAGTGCGGAG
HD-EP10649	X	minus	11449466	GAAGCAGCACAGCACGGGCACAGCACGAAGCACGCAGCACAGCACAT
HD-EP10651	X	plus	2050286	CGCTGCCTCTGCCCTCGGTGGCAGAGCGCACAGATGTTTGCGTTCAA
HD-EP10652	X	minus	11332661	AGGTAATCNATCNGAANCCCNNAANNTGGTCGTGGTCGTGATTTT
HD-EP10653	X	minus	2031872	NNNNNNNNNNNNNNNNNNNNNNNNNGGGGTATACNGAAAAATACAAAGCANGTTTGC
HD-EP10654	X	minus	966861	GCAACTTACATATATTGTATGGGCTCCGGGAAATGTGTGCCAGGG
HD-EP10655	X	plus	13014915	GTTGGGTAAATGAATAAAAAGGAGAACAAATACTTAAGAGGGGCAGG
HD-EP10656	X	minus	3515807	AAAATGGCGGAGTGAATGTTGCCATGTGATTGCCAAGGGGTGGGG
HD-EP10657	X	minus	8807023	ACATCCCAGGGTTTGTTCCTTGTG
HD-EP10659	X	plus	19618115	GGCGACAAGTGTTGGCCCAAACCGAGTCCGAGCAGCAGCGAAACGCTGGC
HD-EP10660	X	plus	11235179	AACGGTTCGTGCGCGCTGCTCCGCTGCGAGTTTCTTGTACCTCCGTG
HD-EP10661	X	minus	11746538	CACTTGACTTTCGTAACACTTTTTTTCTTCAATTTCTTTAGTTGGTC
HD-EP10665	X	minus	19398654	CGGCGCTTTAATCGCACGCGCAGGTCGTCGTCGTCGGATTCACTAAC
HD-EP10668	X	minus	21022819	GGTTGTCGACGTTCGCGAACACCTCCAACGACAAGGTTGCCCGAGTG
HD-EP10669	X	minus	2274718	CTCAACGAACGCTTGCGAGGCTTTTGCATTTTCAGTTCAGTTCAACG
HD-EP10670	X	minus	12314501	GTATCTATACGAAAAACGGATGTGTATCCACGAACTTTACATGGTAT
HD-EP10671	X	minus	17153402	GCGCTATGTGCTTTTCTATGGGTAGCACTGGCGCGCTAACAGATGTA
HD-EP10673	X	plus	6041599	CAGATCATTTTATTCCGCTTTAAAATATACAATTTTTTTACTTTATT
HD-EP10676	X	minus	4271170	TTTTTCGCCAGCGCTTCCTGCGATTTTTTGATTTTCAATGTTCTCAG
HD-EP10677	X	plus	20717631	CTGCCGCCGTCTCTGCCGGCATCGCAGCCG
HD-EP10678	X	minus	11734637	GATGGATTCGGCTTGGTGCAGACTGATACTTGATACAGCTTGGAG
HD-EP10680	X	minus	14856987	CGCTCAGGTTCGGCGGTTCGGCGGTTCGGTGGTTCGGTGGGTCGGTG
HD-EP10683	X	minus	2934377	CCGCTGGGCGAGGAGAATTCGTCACCTACCCGCCACGCAGTCCGG
HD-EP10694	X	plus	12194250	GAACAGAAATTCGAAGCGCTGCCAAATATACACACACGATTGTTCCG
HD-EP10696	X	minus	6071262	GGGAGAGTACACTGAGAGAGTGGCGAGAGAACAATAACCTGATGTTA
HD-EP10701	X	plus	16064786	ATTTTCCGCATTCGCATTGATACGATACCATACTGTGTGCTGTGTAC
HD-EP10703	X	plus	20329166	ATAAGTAATCGAAAAGAACACAATAAAAGCTAGAATGAAAAGCCCTA
HD-EP10705	X	plus	10214442	TTCTGGCGCTTACTCAGCGCCCGTTTCGCCGCTTGTTAAAACACGGG
HD-EP10707	X	minus	21707	NNNNNNNNNNNNNNNNNNNNNNNNNTGGGTTCANGTGCAGCGTTT
HD-EP10708	X	plus	16566538	GAGAATTTCGAACCAGAGGCGAAGAATGCTGAGAAGCGACTGGCA
HD-EP10709	X	plus	6496896	GAATTGCAGACACGTAGCCTTGGCAGAGTGAGCATTTTGCTCTGC
HD-EP10713	X	plus	1099592	GTTACAGCTGTTCGCGCATATGTGTGGGTGGGATTTATTCATAGCAA
HD-EP10715	X	minus	1979608	AGCGAGCGAGCTAGCGAAAGAATAGAGAACAGCGATAATAGCGTC
HD-EP10717	X	minus	4172	CGTTCTGCCGGCAGCGAAGTCGACTGCGTTTCTTGGTGGTCACAG
HD-EP10721	unknown	minus	6297585	GTGGGACCTCNATNAGGCGGGGACTATTTACTTAGGCCTCTGCGTAG
HD-EP10727	X	plus	15207025	ACACACCTATCGCGTCTTCAAATCTATCGCGTCTTTTGGGGTGGG
HD-EP10729	X	minus	19252327	GCGTGGCCGAGATATCGATAACGGCGGGCAGGGCGGGTGGTTCGG
HD-EP10733	X	minus	3467071	GAGAGAGAAAGAAAAGGAGAAGGGCGGCGAGAGCCTTTTATCAACGG
HD-EP10734	X	plus	13561333	AGTTTCGTGTACAAGTTTTGTATATTTAAAGGTTTTGGTCTGCCG
HD-EP10739	X	plus	6084460	GAGTGGAGGGAGAGCGAGTCAAGTCAGTCAGTCGCCCTG
HD-EP10741	X	minus	11547468	TGAGCTTTTGTAGCATTATTTAGTATCTAATTGCCCTAGGCCGGA
HD-EP10742	X	minus	20789943	GGCTGAAACTGACGCGTCACAAGGGATCGGGCATGNTGAANTAAC
HD-EP10748	X	plus	7446120	TTGTCGGCAAAAGGTATTCGTCGCATTTACATAAATGATACACAC
HD-EP10749	X	minus	17618479	GTTCCGCCCGATACACCGATACATCGATATCATCGCGAGTGGCTAAC
HD-EP10760	X	plus	1699735	AGCATTTAAGAAGTGCGAAATACATTCGCTTGGATTATCGATAGG
HD-EP10761	X	plus	527193	CCGCAGTCATTCAGTTTTGTTTGTTGCTGATGCGGTTGGTCGACG
HD-EP10775	X	minus	7981770	GCTTTTGTACTTTCGTACGAGCGTGCGAAAGGGAGACGTCGATTGGC
HD-EP10777	X	plus	18379165	CATCGATGTTGGCATCCACCTCTAGCATTTCGACCCCAGCCCAGC
HD-EP10780	X	minus	8420868	GCGCGCAGACGTGAATTGCGATTGGTAACTAATAAAATAAACCCATG
HD-EP10781	X	plus	7647333	ATAAGTAACCGATATTTATCGATAGGCAAAGGATTACCCTCGCACAT
HD-EP10783	X	plus	16010765	TTATAGTCATCGCCTTACGCACCTTCGTATAATTCGAGTACACACGG
HD-EP10784	X	plus	21420273	GCGGCGAATTTAGAACGACACACCAA
HD-EP10785	X	minus	15441258	AGACATCCCGGCCGTACGAAGAAGAGGAAGAAATATGCCCCTCGG
HD-EP10786	X	plus	19582446	AGAGAGCAAGCGAAACGAAAAGAGAGAGGCGAACGCAGTTTGGAG
HD-EP10787	X	minus	5777924	TATCGGAACAACAGTAGCCGAATTACAAGTAGGCGCTGACCCCTGAC
HD-EP10788	3R	minus	6233348	TGTTGATAGTATCGAACCAACATAGATTTTTGTTCCAGCTCCTAGCG
HD-EP10791	X	minus	7796053	GTCCTGCNNNNNNNNNNNNNNNNNNNNNNNGTGTNCCCGTCCGAATA
HD-EP10792	X	minus	19374456	CCCGTTATTCGTATGTGTTTGCCGATGACAGCTCCACGTCGGCTG
HD-EP10793	X	minus	1631042	CTTTGATAGGCGTTTTTNCTGCGGCCTTTTTTCGTCCTTCGTTCCCG
HD-EP10794	X	minus	375065	GGTATATCGATAGGCCCCGTCGATTAGATACTTGTTGTTGTCGGGAA
HD-EP10795	X	plus	17642418	TTCTGCGTTCGGATCGTGAGTTTTGAGCCGTGCTTTGAGCCAGAG
HD-EP10796	X	plus	1630289	GCTCCTGTGCCGCACACGAAGCTAG
HD-EP10799	X	minus	12821093	NNNNNNNNNNNNNNNNNNNNNNNNNCGNNTAACGAAGAACTTNCAATAA
HD-EP10800	X	plus	15722963	AAAGATTTTCTCCGAAGTCCACGAACATACGACTAAACGTCACAGCA
HD-EP10801	X	plus	5430822	CGCTCCTCTGCCGCCGTCAACGTCAGTGCCGCAGCGCACAGTTCGAT
HD-EP10802	X	minus	13104760	TCTCAGTAAGTAAATTACTCAAAATACAAAAAAAAGGAAAGAGACAG
HD-EP10806	X	minus	11235148	TGCCAGTGTCTCTGGTCACTCTGTTGCCGGACGTTTAACGCTAGG
HD-EP10811	X	plus	2399388	CGCTCTCTTGTGCTCTTCTTCTTTGCCCCAGTCAATCGATAAATATGT
HD-EP10813	X	minus	11463838	ATGCAATGGTAAACTCCCCCAAAGGCAGCCGAAATTGCCACGAAG
HD-EP10816	X	minus	5818139	GCATTGCNTCGTCTTCGCTCTTGCCAATCGGCAGTCTTCACTCTGCAG
HD-EP10818	X	plus	8894878	CTGGCGGTGGGAAAGAGAGATGGCACACACTGCGCATGACAAGCGCAG
HD-EP10820	X	plus	12628335	CAGCTCGAGCAATTCGCCGCGGGAGAACTTGACGGTCCGATAGGAACG
HD-EP10821	X	plus	992827	TCTTGCTCTCCTACAAATTGCCATCACTAACAAAGAAGGGACCTGCGC
HD-EP10826	X	plus	15822708	CTCTCCCTCTTCCTATCTGTCTCTCTCTGTCTGGTACTTGCACCCACG
HD-EP10827	3L	minus	9124875	TACGAGTAAAAAAACCACCCGAGGCCTGCTGCGCAAGAGCCGTATGGG
HD-EP10829	X	minus	1157422	TTTGGTTTCCTAAGCTCAGCCGAGGCACGAACCGCGCACACACTCCAG
HD-EP10830	X	plus	15519903	ATAACGGCCGTGCGACGGTCACACTGGATCTGAATAGTTAGGCTCGAG
HD-EP10833	X	plus	14636567	ACGTGCGAACGCTCTCTCCGCTCGACGACAACTGTTCTACCGGAC
HD-EP10834	X	minus	10065761	GAGAGCGAAGAGAAGTCAGAAAAATCAAATCCAAATCTAAAGATTCAT
HD-EP10839	X	minus	2345436	GCGCGCCGTTGTCGAAATNCCAGTGGCAAACGTTCAAACTGAACGGG
HD-EP10841	X	minus	7797142	TCGTTCTACGTGAATTTCTGTTGAAAACTCAAAGTCTACTGTACTACA
HD-EP10842	X	minus	17609815	GCAGAAGAAAAAAAAACACAACGAAAAAAGCCAAGCCACACGT
HD-EP10843	X	plus	13127501	GTGCAATTCTCTTAAAATGGCGCTCGAACGGTAATCGTACGATTCGTT
HD-EP10846	X	plus	10484537	GGCTGCTGTTGAAAATCGCGTAACGGCACACACGCGGCGACTGCGGCG
HD-EP10847	X	minus	2054638	CTCAGCCACTGTCCGTTTTTGGGCTACTGGCAGCAGGTACAGTGA
HD-EP10851	X	plus	8874010	CAGGAGCCGACCAACCGAAAANCGAGCGTCGCCGTCGAGGGTTAATG
HD-EP10852	X	plus	20184483	GCAATAATTTAGCTAATTTCGTGCGTATATTTGTCGTAGAACGGT
HD-EP10853	X	minus	9323362	ATGTTTGTAGNAATGTATGTGAGAGGGCATGTCTGCAAACGTGTGTG
HD-EP10858	X	plus	10548842	GAATCGCTTCTATCTGGCAACGCCATTTAACGGTAACCACCTAACGTGGT
HD-EP10861	X	minus	19514615	AGCCGGCGTCGCTGCCGGCAGAACGGGTAGAACGAATGTGCCGCATGCACGGCGGTG
HD-EP10862	X	minus	97788	ACTCANAANAATGTAAAAAAAAGACAACACTGGCACGTAGGCCCAGC
HD-EP10863	X	plus	11734585	TCTGCTTGGAATGAAAGTTGGCTTATANCTGGTTTTAATGTCCCACA
HD-EP10864	X	plus	8781499	GAGAGAGAGAGAGAGAGTGAGAACAGGTGCAGCATCCATGCAACGAG
HD-EP10865	X	minus	19383364	TGTATGTTTTGTGTGTGCGTGAGTGTGTGAGTGCCTGAGCGGCCTGG
HD-EP10866	X	minus	10549047	CACTCCGAATCGCTTCTATCTGGCAACGCCATTTAACGTAACCACCTAACGGGT
HD-EP10867	X	minus	10527453	TTTTTTATGTAATTTTTGTGATAACGGGACCTTGAAAAAGTGTCGTA
HD-EP10868	X	minus	18236466	TCTNCTGNCNGGGCGAACATTTTCATNTTCGACTGCGTTTGTTACCT
HD-EP10869	X	plus	8797875	TCTCTCGTTCTCGATTCTTCTNNAAGCAGCGGGCATATTCCCTGGGG
HD-EP10870	X	minus	3552380	AGNNCTGNCNGATTGAAAAAGCAGTGGTGATCAGCGATGGTGGAGAG
HD-EP10871	X	minus	6561356	TCCAGTTTTCGCCCTCACCGCCGCCTGGTCACACTGACGCTCGCGTG
HD-EP10872	X	plus	12227838	TCGATTGCTCCGCGAAGCTTTGCCGCTGTGTTTGTGTTATCGTCGGC
HD-EP10873	X	plus	413169	CTCCAAAAGTCGCGAGTANGGGAAGAGAATGTATCCCTCGCTCTTTC
HD-EP10874	X	minus	19583107	TTGTCCGCNCCACTAACTAACACAACTTCAGTGCGGCGCGGGCGGGG
HD-EP10875	3R	minus	13993723	GTGCAATTGTAAATAATAATTTATGTAAACTGTCTTATACACGCA
HD-EP10878	X	minus	252377	CTGACAGTCCAGTCCAAGCTCTCCGAGCAGAGTGAGCGAGTCCTGCG
HD-EP10879	X	minus	15364450	CATCGATTTCGGTGCGCGTTTCTCTAGCGTCGTTCGTTCGGTCGTCGCG
HD-EP10881	X	plus	11636500	ATAATGTGACCTCATCAAGATTTGCCTTCAGAAGCAAGGGTTCCTTG
HD-EP10882	X	minus	1637371	NNNNNNNNNNNNNNNANTNCANGCACNTTGCCAATTGCAAAGCTTAT
HD-EP10883	X	minus	16402178	ATCCGCATCTGCATCGCTTAGCCGAGCTCCTCCAGGCAACAGCCAAT
HD-EP10884	X	plus	13486141	TCGGCGAGACCGTGCTGCCAGACTGTTCGATTCTGGTAAGGTGGTGG
HD-EP10888	X	minus	20979645	TTTTGGCGTTAGAATATTTCTAGCTCTTACTTTCAATGCCAGCTGACG
HD-EP10891	X	plus	19336148	NNNNNNNNNNNNNNNNNNNNGCGCTNNNTTGCCATGGCCNAAGCTGTC
HD-EP10892	X	minus	10214164	TCGTGGTCCGTTTTCTCTTTTTGTCGGCATCGATGCATAGAGTCCGTG
HD-EP10897	X	plus	15535363	AGAGAGCGAGGAAGAGAGCGAGAGAGTTTCGAGTCGAATTGGAATGGC
HD-EP10900	X	plus	18398690	NTTTGGCCNNCCCNAACAGGCAGCAGCAGCAGCATCATCAGTCGAGAG
HD-EP10902	X	minus	5642346	TCGTTATTTTGCGCGTGAGTGTGTGTATATGAACGAATGCTCGAAGG
HD-EP10903	X	plus	12390822	TAGGCACACATAGGGAGATAGAGTGAGAGAAGGAGGAAAGGAAGG
HD-EP10904	X	plus	1370223	CTTTTTCGGCTNNNNNNNNNNNNNNNGACTGAGGCTTCGTGAAGCTCACGGCCAAGG
HD-EP10906	X	plus	14681822	CGCTGAGAGAAGTAATACCGCTGCTGCTGCTCACAAACAAAGCAACGC
HD-EP10907	X	plus	7040289	CTCTCGCTTGCTCACTCCCTTTCTCGTTTTGGAGCAGACAGAG
HD-EP10909	X	minus	19369568	TAGCTGACAGCCGCAAAACGGCCACACTGATTTTCATTTGTCGTG
HD-EP10910	X	minus	374896	NNNNNNNNNNNNNNNNNNNNNNGGCACNTTGACATNGCGAAGCGTGGA
HD-EP10912	X	minus	21046752	CACGGCGAAAGCTCGTCCAAAAAAGCTTGAGAGAAATTGTTGGAC
HD-EP10914	X	minus	3420286	TTGAGCAAAATACCACAATCACATAAATATATACATAGGTGCGAG
HD-EP10915	X	plus	13542381	TTGGTTTTTTGTCCAATTCCAAAGTTCGTTGCGTTCGCATTTGTTTAC
HD-EP10916	X	plus	967303	AGTGAGAGCNTCNAAAAGAGAATGCCAAGAGAGCAGCATGGCAAGAGG
HD-EP10917	X	plus	12326961	NAGCTNNTTANAAGAGAAAAAGGAGAGCTGTATGTGTGTTTGTGCAAC
HD-EP10918	X	minus	5478324	CTACGAGTATCAACACAGAGAACAG
HD-EP10919	X	plus	16977956	CTCAGNGCGTTTTTCCATTAGAGATTCTTCTTTGGATGGTGTGCTAGG
HD-EP10920	X	plus	2031845	GCCGCGATTAAGAAGAACAAGCAGCGGCACACGAAGAAGAAGAGGAAAACGTTGACG
HD-EP10921	X	minus	6608302	TTTTCCCCTGGCATTTGAACCACGGTACAAGGAAAGCTTAAGCTATG
HD-EP10922	X	plus	14557079	GCTCCGCTCGCTTCGGATTTGGTCCTGTTCTCAGCAAAGCGTTGCAG
HD-EP10924	X	plus	11734632	GAAGTTTGTAACGAACCACACTCCAAGCTGTATCAAGTATCAGTCTG
HD-EP10925	X	minus	6006700	AACATAACATAAGGTGGTTNCCGTCGATAGCCGTAAGCTTACCNCAA
HD-EP10926	X	minus	10325726	GATCTTCGTTTTGTCGGCGGCTTCAGTTCAGTTCAGTTTAGTTCGAG
HD-EP10927	X	minus	375070	CANAAGGTGGTCCCCGTNGAATAGCCNAAGCTTACCGAAAGTATACA
HD-EP10931	X	minus	10485455	CGTANGAATAGACCNAGAGCTTGACCAAANTATAACTTTTAATTTGC
HD-EP10936	X	plus	15215688	CGACAATCGATCAAATTTGTTATGACCACCACTGTGTGTGTAGTCCTGTG
HD-EP10943	X	minus	18211085	TACCCACTGACGTTTTGCAGCAGCCCTGGTTTCGGGACAGCTGTCAA
HD-EP10945	X	plus	16386426	GATTCAACCAAGGCGGTGAATTCAGTTGTTCGACTTTGATTTTCCAG
HD-EP10946	X	plus	19370044	CAGGCCCCGTTCCGTTCAGCGAATTCTCGCCCGAGCTAAGTCTATTG
HD-EP10947	X	plus	13060461	NNNGGCTTACCGCAAGTANACATCTTAAATTGCAGTGCCACGANAAC
HD-EP10953	X	plus	16061372	ACCAGTGTACCCCATCCAAATCCAACGCATAATCATGTGTATCTGTG
HD-EP10954	X	minus	10069944	AAAGTCGGTAGATATAATATAAAAAACGGGTAATCGCATCGTTCCCC
HD-EP10956	X	plus	6397313	ATTATGACTGGGCCATGCCGAGTGCTCCCTCACGTATTCACATATGC
HD-EP10958	X	minus	3602095	GCGTATAACGGCATGGGCATCCCTCGGAAAGGAAAAAGTTCAGACCG
HD-EP10960	X	plus	2781959	GTCGCTCGCCTGATGATGATTGGGTATAATGGGTTTTATGGAGCAGC
HD-EP10963	X	plus	11416456	NNNNNNNNNNNNNNNNNGNCGTACCGCAAGTATAAAACTTAAATTGC
HD-EP10964	X	minus	10568112	CGAAGCNNACCGCAAGTATACACTTAAATTGCGAGTGCACGTTNGAC
HD-EP10967	X	plus	4676786	AAACACGTGCGCACGCAAGAAACCCCAAGGGCCAACTGATGAAACTG
HD-EP10968	X	minus	10030107	TCAGTCACCGCATTCGGTTCGTTCTGTTTTCGCCTTCTGCCGCCGAC
HD-EP10969	X	plus	8874021	NGCTGCTCTGAACCANGANGANGGANNANANTGGGTCCCGTCGAG
HD-EP10970	X	minus	12862115	TAGAATGATGGCGTAGTTCTTTGGGAATTTCAGTCATTGTTTAGT
HD-EP10974	X	minus	18236561	TTCATTTTCGACTGCGTTTGTTACCACGAAAGACTTAAATGCCGAAC
HD-EP10977	X	plus	11463630	TCGGTTATTTCTTCCTTCGTGGCAATTTCGGCTGCCTTTGGGGGAGT
HD-EP10978	X	plus	16879969	GCCACACTGGCAGCAGGCCGAAG
HD-EP10979	X	plus	6738956	CAAAAATAAATGTAAAGTAAGCACTCCATTGTTAAACAAGATCCACC
HD-EP10981	X	plus	8010540	GCAGGTAACGGGGGTTGCTTATGTGTGTTCGCTCGTGCTCACATTGA
HD-EP10982	X	minus	15736544	CGTGTATGTATGAAGAAAAGAACCGAATGAATTTTTTTGTGTTCGGC
HD-EP10984	X	plus	13930976	GCATCTCCGCCAGTTGCTTGCCCCTTCGCTGGTCGCTGGTGCGCAAC
HD-EP10988	X	minus	685391	TATTGGAAAAGTAAAGTTAACAGTTTCTACCGTTATAATGGTTCGGT
HD-EP10989	X	minus	5420657	CAGCCAACATGTTCGATCGCGCTCGGACTAAAAAACTGTAGCCCAGC
HD-EP10996	X	minus	3131488	AGTGGTNAGAATAGGAGCTTCAACAAAAATCTTCTTTGACATTTG
HD-EP10997	X	minus	2074657	TGACTCTCTCTCCCTCTCCCGCTCTCTGTTTGGTTTTGATTCGAGGG
HD-EP10998	X	minus	16891176	NNNNNNNNNNNNNNNNNNNNGGNGNCCGCAAGTATAAAACTTAAATT
HD-EP10999	X	plus	19368213	CTGGCAACACTGACGCGAATTCACCACGCTGGCGGCCAAATCCACCA
HD-EP11001	X	minus	11618101	CGTCGTATAGTCTCGNAAGTCNNTTCCGCACAGTATAACAACTTAAA
HD-EP11004	X	minus	10483641	GCTTTGTTAGAGGGAGAGATATAGAGAGAGAGCGAGAGAGGTGTGCG
HD-EP11007	X	plus	8010529	AGGTAAACCTTCGCAGGTAACGGGGGTTGCTTATGTGTGTTCGCTCGT
HD-EP11008	X	minus	13016875	AGATCAATAATTGTGAAGATCAGCGGTATTAAATTATTTAGTTCACT
HD-EP11010	X	plus	12313858	GACGCCACACAGCTTGCTGATAGAGTGTGGCCTTGGC
HD-EP11011	X	plus	12313586	ACCGCGCTTCCACCCGAAAAAAATTCACTTATGTTTTTTCCTTCAGC
HD-EP11017	X	minus	6439938	CCNAANNNTNNATGCGGTACANCATGGCGTGTGCTGTCATTCCAC
HD-EP11019	X	minus	8874326	GAATTCGGTTCTCGCGTGCTCTCTGTTTTCGTTGGTTTCGTTCAGAG
HD-EP11020	X	minus	19229270	CAAACAAAACAGCATAGCCGCAATAGGCGAGCACGGTACGGGGTACGG
HD-EP11023	X	minus	19582634	GTTCGCCTCTCTCTTTTCGTTTCGCTTGCTCTCTCCCCTACGTTCGCC
HD-EP11024	X	plus	13493405	NNNNNNNNCGNNCCGCAAGTATANAATTAAATCCGAGTGCCACGTTA
HD-EP11028	X	minus	12228123	NNNNNNNGGGTTACCGCAAGTAAAAAACTTAAATTGGGAGTGCACGA
HD-EP11031	X	plus	8345510	ACTTTAGTCTTGGTAGAAGTCTTTAATATGGCAAAGTGAAGAGTCAA
HD-EP11033	X	plus	280763	AGCAACCTCTCATTCTCATATCTCATAGTTGCCTCTCGAGCAGCTCT
HD-EP11036	unknown	minus	1035060	CGATTTCATCATCGGGTGCAACAGAGTTTCAGGTAACGGGGGACGAGC
HD-EP11038	X	minus	13513108	NNNNNNNNNNNNNNNNNNNGCAAGTAAANAACTTAAATTGCGAGTGC
HD-EP11039	X	minus	8902888	CAAACCGAACAGCAGACAGGAGGCGAAAAAGGTCCTTGAAATGCCTGA
HD-EP11040	X	plus	1748630	GAGAGACAGGTGGACAAAAAACGAGCCTAGTGCCTCTGCTGGCG
HD-EP11041	X	minus	19421739	GATTAGATACCGTTATTTTCGGTAGAAGATATTCAACACCTTCCATG
HD-EP11042	X	plus	5648556	NNNNNNNNNNNGCAAGTAAAAAACTTAAATTGCAGTGCACGANGAAC
HD-EP11043	X	plus	6471121	CCTGCCACTCTCGGTGGCACTCGGCTCGGTTCTTAGCTTGTG
HD-EP11046	3R	minus	3317509	GAAAGAGAGAGAGTTTGGAGAGTGGCAATAACGCCACCGCTCCAAAG
HD-EP11051	X	minus	5412402	GAGAATGTAAACAAAGCAGCAAGGTGGCAACGCCGCACTCACTTACT
HD-EP11053	X	minus	8300537	NNNNNNNNNNNNNNNNNNNNNNNNNNNGCAAGTATANAACTTAAATT
HD-EP11059	X	minus	2051606	ATGATAAACAAAGATCCCCCCACTCACAGCACTCGACCCCTCCAG
HD-EP11060	X	minus	7670436	CCAAAATACATCGAACGTATCCCATCACCATTGACTTTTGTTCCAGC
HD-EP11063	X	plus	1720980	TACCCAAAGTCATTCACCTTTCGCTCTCTCAAATGTTCTGCTATGGG
HD-EP11066	X	plus	16153819	CACAAGCGATAGCGATAGTAAGGTNCCAGGCTTCGCCCGGCGTGC
HD-EP11067	X	minus	16157785	AATGCGAATGAGTTATCGATAAAGACGGCGGACTTGAAACTTCATCG
HD-EP11069	X	plus	7439228	AAAAGAGCGTAAATAAAAACGAAGTTTGCCGGCTTTTTGGGCACG
HD-EP11071	X	plus	598572	TGTTACTGCTGTGTTCCATTGCAGGTTTTGGGTTTATTCGGCCGTGT
HD-EP11072	X	plus	147564	CCTGGTGTGGGCGCTGTGCACACGCACGCGTTTAGTACCGTCTGAAG
HD-EP11073	X	plus	11413923	TGGTATACGTATGTGTGTNCTTTGGCTGCGTGCGATTGTATTGTT
HD-EP11074	X	minus	7675596	CGACCGACCGACCTATTGTGTGCTGTGGCTTTCGGGGAGCTATTGGC
HD-EP11075	X	minus	13372802	AGACTCGAACCCGAATCCGAAACCGAGCCGGAGAATTCTCTCTCT
HD-EP11079	X	plus	16009392	CCCGGTTGAGCGATNCCGATTGTTGCACCGATAGTTCGGCA
HD-EP11080	X	plus	17429606	GCTTTTGGCTTTGGCTATAGCTTTAGCTGAAATTGGCGATCGCCGCT
HD-EP11082	X	plus	19229269	TCGTGTCGTATCGCTTCGTTTCGCATCGCTTTCGCAAACGGCGGT
HD-EP11085	X	minus	8807028	GCGCGCCGCAGTCGCGTCGCAGTCGCCGTTCGCTGCTTCCAATTCCG
HD-EP11087	X	minus	967553	CACTTCAAACTGCAAGAAACTCGGTTTTTGCCTTTGCCTCTTG
HD-EP11088	X	minus	16063941	CCGCTACATACACAGACACATTTTCATTTTGTGTGTTCCCGTCTG
HD-EP11089	X	plus	19028916	AGGCCACAAAGGCCCGCCCCCCTCCCCCCTGCGATAGACACACCAGAACAGGAACAACT
HD-EP11090	X	minus	7675121	GCCTCTGCGTTCGCGAATGCCTTTAATCCTGCCAACTTCGATTTGCT
HD-EP11092	X	plus	17642405	CGGATCGCTGGGTTTTCGCGTTCGGATCGTGAGTTTTGAGCCGTG
HD-EP11100	X	plus	10065833	TTTACGTTTCTTTTTTTGAGTTCGAGACGACCAAAAACAGCTTGG
HD-EP11101	X	plus	6738939	AACAAAAATAAATGTAAAGTAAGCACTCCATTCATGATGAAATAACT
HD-EP11102	X	minus	9423952	AAATGTGTGCGTGCGTGAGTGTGTGAAAGCTTTTGTCAGCCAGCC
HD-EP11111	X	minus	19029326	GACGGCAGTCAGTGTTCAGTATTCAGTATCGATTGAACAGCCGCGCG
HD-EP11114	X	plus	2027629	ATCGCTACAGGTCTTAACAAGTCCATCACCTCTCAGTGAATACACGA
HD-EP11115	X	plus	4827977	CTCTCTCCCTCTCCATATCTCTCTCTCTCTCACACGCTGGCTCTCGC
HD-EP11117	X	minus	7433151	TAGCTTTCTCTCTTTTTTGTTCTCTTTCGAACACAACAATAAAGNTGANA
HD-EP11119	X	plus	8258025	ATATATGTATGTACATATATGCATATGTATATGGCAGTTCGTTCCGC
HD-EP11120	X	plus	1630266	CTGCGGGTCCCGCAGCCGCTGTAGGTAGTAAGCCGCCAGTCCGGC
HD-EP11121	X	minus	1680168	TTGTTTTCTCGCTTGCTGTGTTGTTGTTGTTGTTGCCTCCATCAAGG
HD-EP11122	X	plus	8228966	CAGTTCGCGCTGTTACCGCGACAAAAGTNGTCTGGAAGAGATGTGAG
HD-EP11123	X	plus	12390097	GGCAACCGAATCGAAAAAACGGCGATTCGACATTTTTGTGCGAGTG
HD-EP11124	X	minus	10526767	GCCAAAACGAAACAAAAAGTGTTTTCTAATGAGTACAAGTGTGTGGT
HD-EP11128	X	minus	17429804	GACTACGATTCAGATTCGGACTGAGTTCGATTTCGATTGTTCGG
HD-EP11129	X	plus	967309	GACAAAAAGAGAATGCCAAGAGAGCAGCATGGCAAGAGGCAAAGG
HD-EP11130	X	plus	5420360	AATTAACAACAGCGGCAACAAGAACAACAAACGAAATGAGCGGCTGG
HD-EP11134	X	minus	7708800	GAACTGCACTCCAGTGGGAATGAAACCCGTTGCGAGCGAAGTTGCGC
HD-EP11138	X	plus	2082643	CTCTGAACCAGAGAGCGTGAGAGCGGTTCGGAGAGGAGCGGTTCAGA
HD-EP11142	X	plus	18514843	GGTCTGGTAACACTGATACCTGCGCAACAACAAAAACAACACCACAT
HD-EP11143	X	plus	13372744	CTTCATTCAGCATCATTCGATTCGATTCGTTNTTTTCGCCCGGAC
HD-EP11144	X	minus	2442459	TCTAAATTCGCACGAACACTAGTGCTCGCATCGCAAGNTCCCGGT
HD-EP11146	X	plus	19029114	GCTGTTCAATCGATACTGAATACTGAACACTG
HD-EP11148	X	plus	4672617	GAGAACAACTAAAACACGTGCGCACGCTAGAAACCCGAAAGGCCAAC
HD-EP11150	X	minus	14755201	TCTCTCTCTCTCTTTCATACACTCGCATTCAGCTTACAATCAGCAGA
HD-EP11153	X	minus	1033812	AAGCCAAGCTCAGTTTTCAGATCGTGCAACTCAGTCGGTTGCGCATG
HD-EP11154	X	minus	8632790	ATTCAGAATGTTCTATCATAGAGAGAAGAGTATCTGTTAGTTGAAAG
HD-EP11155	X	minus	15822841	GCCCGCTTAAATATTTATTTTATTTTAAGCAATCCAC
HD-EP11156	X	plus	8422357	GCAATTACTTAAGCACACTTATTTATTGCGGAGTAAGCCGCTCCGAC
HD-EP11158	X	minus	12640923	AAAAAAATATCTGCTGGCAGCGATGGCTTATCGGTTATCGATAGGCG
HD-EP11160	X	plus	6017070	ACTGCGCCTGCCTGCTCTTCTCCGCAAATTTAACTAAATAGCGCAAG
HD-EP11171	X	plus	16019843	ACATACCAGCCCCCTTCGACGCACATCCCTAATTAATTTTCACACGC
HD-EP11172	X	minus	7669697	GTCCCCCACTTCGTCCGACCCCCTCCCTCATGCCATAAAGCCCCTGC
HD-EP11175	X	plus	394668	GAGACAGCATTGGATTTTGTTATTTTCATCAATCGCAATGATTCCGT
HD-EP11177	X	minus	3048297	ACACGTGCGAGGAGCACTTAAAAAAAAAATGGTAATGCACAAGAA
HD-EP11179	unknown	plus	5895217	ATGTGTACCAAATAAGTGAGATCTAATTGAGNGCAATTGACTGCAGG
HD-EP11181	X	plus	7031615	TTGTTGTTGTCGTCCGCAAAAGCAACTTAACGCACTTAAACGCTAAA
HD-EP11182	X	minus	2500854	AAAGAGCCGCCAATAAATGGCAAATATGTGATAGGTGATAATCTGTG
HD-EP11183	X	minus	17030683	AATTCGTAGTTTTTGACCCACTGTGCATTCGTCACCTTGGTTCAGGG
HD-EP11185	X	minus	2226527	AGTGTGTGCATGTGTGTGTGTGTTCGAAAGGCTTTGAAAATGCCATA
HD-EP11186	X	plus	1157345	AGAGCGAGCGTGGGCTAGAGTGGGATAGATAGCTGGATAGTCTGGAG
HD-EP11187	X	plus	19482111	GACGAAGCTAAGACAGGGCTGTTCGACAACCAGGTGTTTACATCCTG
HD-EP11189	X	minus	6022368	TATGCCTACGTACTAAACAAAAATCTCTGATCTACTNCTNCCTGT
HD-EP11190	X	minus	12201093	ACAGGGTTGCCATCGCCACTACGGAGATGCTTAGAATCGGGGTCCCC
HD-EP11192	X	plus	17441758	CAGCAGCACCAACAACAACAACTCAACGAGCCGAGTCGATAAGCTAA
HD-EP11194	X	minus	20953899	AAATTGCCGAAGATGCCCGAGTCCCCATGAGCCGTTGAACGTGGAGC
HD-EP11195	X	minus	5430083	GATAACAAAACAAGACATAAACAGATATGAAAAACTAAAAGCCCAGG
HD-EP11196	X	minus	20003369	CCGAGCTACCCGATTGGTGACGCCTTCGGCTTCGGCTGGCAATGCGG
HD-EP11197	X	minus	16104019	AACTTTCGTGCAAGCCAAGTACATACATACACACAAACCCTTCCAGC
HD-EP11198	X	minus	3537465	TTTCTGTTCTTTTGATGCGCGGCAGAGAACCGTTAACGTAGTCTGGT
HD-EP11201	X	minus	10105844	AGTGGACTTTTGTTGGCGAAGGGGGGGTAGTGGGATATTAGTTGGTA
HD-EP11202	X	minus	17388619	AATGGAAAAAATGTATGTATTCAAAACATCGCGTTGCGAACGAGTGA
HD-EP11204	X	plus	7709018	CAGAGATATATATATTCGAAATTCGAATTGGCGAAGTGAAGGGTGTG
HD-EP11205	X	plus	5658278	CAAAATATTACGATAAAAATTGCCGTTGTTNCTCGCCGAAGGTTT
HD-EP11207	X	plus	10287108	ACGAGAGCGAACGAAGAGCGCCAGTGAGAGAGATTGCTTTTGCTGCC
HD-EP11209	X	minus	5496258	TGAAAAACCGAAAGAAAGTGCGAGGGCGCATGGGAAAACAGTGGTGG
HD-EP11210	X	minus	15477930	ATGGCAAGTGTGACCAGATGGGGGAAAGACAACTAGAGACTTCAAAG
HD-EP11211	X	minus	19211464	GCGAACGGCAAACTGCGGGCACGAGCAAATTTCTAAATCGACGTGAG
HD-EP11212	X	plus	11449156	TTTGCTGTTTTTCTGTGTTGCCTCTGCTTTGCTTTGCTTCGCTTCGC
HD-EP11214	unknown	plus	5283440	TTTGCGGTAGTATGAGGTTCGCTACAGACAACACATACGGACTTAAG
HD-EP11217	X	plus	2050587	TCTTAAGCCACTTCCGTTTNAACGCAAACATCTGTGCTGAAA
HD-EP11218	X	minus	10106461	CGATTAAGCCTAGCATGGCGTACCATCTCTAGTTGCTCAGCATTCGT
HD-EP11223	X	plus	10485079	CGCCAAAGAGCATCTAAAGGCCAGTCGATTTCAGTCTTGCCGCGGCG
HD-EP11225	X	minus	11536607	CTCTCTCTGTGTGCCTCTCTCCGATGGTCGCAAAGTACACGTCAGTG
HD-EP11228	X	minus	15441877	CCCGCTTCGCGGGTTCCGTGCCAAACGCCATCGCCACCACGTGGAGC
HD-EP11229	X	minus	13493458	NNNNNNNNNGGGNGCTTACCGNAAGTATACAAANAAAGGCAGTGC
HD-EP11230	X	minus	19028757	CAACAACACCCCCCAGAACGAAAGGGAGAACAGTGAAACAGCTGGAA
HD-EP11232	X	minus	12193954	AACAAATAAACAGCAATAAATTGGAATATATGGGATATATAGCCGCG
HD-EP11233	X	plus	3468055	CACCAACTTACAGTATATTTTTAGGCCATTTCTGCGTGTGTGCGTTC
HD-EP11238	X	minus	14557380	GTTCGCAGTGGTTCGCTACGAACCGCCGACGGACGCTTTAGTTTGGC
HD-EP11242	X	minus	11416509	ACCTCCAGTGGAATCGGAATTGGTATTGGAAATAGAAGATTTCTCAG
HD-EP11243	X	plus	2011981	TAGATGCTTATTGTGGCTCATAAAGCTCTTCTCTCCTCTTCTCATGT
HD-EP11246	X	minus	16009673	GGGCGATGCAAACGATTCGGTTCCGACTTGGAATATATAGCTGCCGA
HD-EP11247	X	minus	3946995	ATTTGGGGTTGCCAGATCTTGTGGCGCGGCAATAGCTGTGG
HD-EP11248	X	plus	18885035	AGCGCGCTGGTACGCTCTTTGGCTGCTGCCACGGCCCCTCGTCGTAG
HD-EP11253	X	minus	19519780	TTTTTGTGATGGTTTTCTCAGCATTTCACCCTGTTTTAAGAGGCTCT
HD-EP11255	X	plus	11092578	TACAGCAATCCTCCCCTCTCTTTCCAGTTCCATTTTTCCATCGACAG
HD-EP11257	X	minus	10647478	AACGCGAATCGTGACGGAAGTCGACTGAGCAAACGCAGAGCGACTCG
HD-EP11258	X	plus	2144540	GAAGCGCTCACGAAGATAAACGAAGTGGAAGACCAACCACCAGAGAG
HD-EP11259	X	minus	15565862	TCTNCTCTCTCTCCCTCGCTCACCTCAAATAAAATAAAGTGCTGG
HD-EP11261	X	plus	8632782	TCTCTATGATAGAACATTCTGAATGATCGCGAGTTTTAGGTGAGGGG
HD-EP11262	X	minus	10497940	GCTGCGATAACGGTAAACGCCAGCCTGTTTGGC
HD-EP11267	X	plus	7670140	TCTTCTCGCGAACTTCTCTTTTTGCTTCGCACAACTTTTGTCGAGAG
HD-EP11269	X	minus	1138169	AGTTTATAAACNAACATTAAACGCATACACATCACGTACGGAACAAC
HD-EP20006	2R	minus	3662154	GTTTCCCGTTAGCGTGCGTTCACTGTGGCAGGGAATGTGAATGGGAG
HD-EP20007	3L	plus	3400761	ACATTGAGATCTTGAAAAGTATTAAAGCTTGGATACAGACTGCCCAT
HD-EP20008	2R	minus	12933690	TCGNTNGCCGAAGCTTACCGAGGTGTACACTTAAGTTCAGGTGCA
HD-EP20009	2R	plus	4639394	CACACACACGCACGCACACACGGGCAATTGAGGCAGAATATATGGC
HD-EP20014	2R	plus	6429132	CAACACACAGCGACGGCAGCTACTACAAAAACAATCAACAGCAGCTA
HD-EP20017	2R	minus	19972013	CCGCCACTGCGGTCGCTTTTACGGATCAGATTAGTCGTTGTCTGG
HD-EP20018	2R	minus	5614868	CTGAAAAGCGGTTCGCTTCACATGACAAACATTAGATTTATCAGT
HD-EP20026	2R	plus	17459430	GACCGAGCCGCTGACATAGTAAATGTCCGA
HD-EP20029	2R	plus	12542977	AATTCGTTGCTTCTGAAGTAACATCGATCGGGCCTTTTTGAGCCGAG
HD-EP20033	2R	minus	10045162	ACTCGCTTATAAAGGCTAAACTATCCTAAAAATTAAAGACGCGTCCA
HD-EP20035	2R	plus	1933010	AGACGCTGCTGCTTGGCTCTCTTTATTCCCTTTTTTGGGTGTTGGAC
HD-EP20036	2L	plus	12422851	TACCGCTAAAATGCTAATGCGAATGCTGAAAACGAGCCAAACTCCAG
HD-EP20048	2R	plus	18861391	TCTGGGCCACTTCAGAACCTTTGGCAAAGATCACGGACCCTAG
HD-EP20050	2R	plus	2106688	CGGATTCCGAGCGAGAGAGTTTTCGGGGAGCTCAGTTTGCTCGTG
HD-EP20057	2R	minus	12566527	GANGCTTACCGAGGTGTACNCTTGGNTTCAGGTGCAGCGTTTGCC
HD-EP20059	2R	minus	7654568	GGCGAGTGAGGTGGTGGAGGAGTACATGAGTGTGTAAAGTGTAGC
HD-EP20073	2L	minus	3294887	ACTNCTNCTCGTTTTACATGTGAGACCATGTGTGTTGGTGCGCTATT
HD-EP20094	X	plus	978073	ACTCAAAACGCTGTTGCTGCCGGGACAGTTGCTGCTGTTGTTGCT
HD-EP20108	2R	plus	15390477	GCATTTTGGTAACTCCCTATTAAACTATTATTTTTAACTTCAGTCGG
HD-EP20116	2R	minus	19925497	CAGCGAAATCGGCACGGAACCACTCCACTTTACATAATGCGCAG
HD-EP20123	2R	minus	1353652	GGCACGCGATAAAAGTTATCGATGACTGCGAGAACGGTTGGCATGAGG
HD-EP20124	2R	minus	18676101	GAGAGCATTTTGTTCGTACAAGAAGAGAAATATCTTCGTTGTGTTCTAA
HD-EP20126	2R	plus	9493218	CGATATATGCCGAAGTGGAACCGAAGCGGGAACTGGGTTAAAACCCCA
HD-EP20131	2R	plus	1383810	AAAATAAAACATAATGGGCTTGTACGGCANGGTCAGCCCATGATGAAAT
HD-EP20133	2R	plus	19008359	GGCAGCGCACATTCACCAGCTCTGGCCACACTCGCCCGCCTCCTCGCA
HD-EP20134	X	plus	15985789	AGCTTAACATCTGATAGTTCCTCCATTGGAGGACAACAAATGTTAAAC
HD-EP20135	2R	plus	11399778	GCTCTTTTCACCACTCGCTGTGGTGAGTTGCTCTCGCAATGTCAGCTG
HD-EP20139	2R	plus	2683403	GCTGTCACTCCCTCTCTTTCGCGCTATCTCCCAC
HD-EP20141	2R	minus	9142995	CATATCCACCGTTCTTTAACCCCAAAACGAGAAATACCTTGGATGTGCGCG
HD-EP20145	unknown	minus	606758	GCTTCTGCTACAGCTACACGCCAAAAAAACTGGTGCTGGACCTAC
HD-EP20159	2R	plus	6431483	GAGCGGTCGCACACAGAACGGTAGTCGGATAGTCGGACG
HD-EP20163	2R	minus	18042632	TCGATCCCGATCCCAAACACGATCGCCATACCGCCAAACAGCCACAC
HD-EP20165	2R	plus	9018856	AGCGAGATGACTATACAAGCAGCATCTGGGCATAGCGAGGCAGGG
HD-EP20171	2R	plus	5113182	CCGATGTGCTACTATATAGTGAGCCGATAACTGAAGAGTCAGTGCAA
HD-EP20183	3L	minus	15098457	ACATCTCTTTCTGTTATCGCTTACTGTTATGATAACCTCGATAACCACGG
HD-EP20187	2R	minus	18397921	CATACATACATACACATACGTTTCAAAAGTGACTTTTGCTCGGTA
HD-EP20189	2R	minus	11933389	AACAGTATCACAACTATCTGTAAACAACCGACCTCTATCGAGCTGCC
HD-EP20197	2R	minus	17361209	CGATGCATCGTCTATCGATACTGACGAACATCACTATCTTCAACAAGTGTGA
HD-EP20201	2R	plus	16435990	CCAGGAATGTTTGGCACACAAACTGCCGGCCATGCAGCTCAGCTGCAC
HD-EP20209	2R	plus	20054580	CACCTCCGATTTCGGATGTTTCAGTTTTCGGAGCAGGTACAAGCGGCT
HD-EP20219	2R	plus	11892804	GGCAGAGAACGAAGATATAGTTTCCCCGAAT
HD-EP20227	2R	minus	8687585	GTTGCCGCGCTCTCGCTCTCGCTGGAAGGgGGCAAGTCGTATAAgACT
HD-EP20228	2R	plus	4369244	CCACGGACTACTCTTCGCGCTCACTCTCCCGCGCTCTTTCTCCACCGC
HD-EP20230	2R	plus	17981079	TGAGTACACTTATATTATTGTTATATTATCACAAGCATTGGGCAGCA
HD-EP20231	2R	plus	13192265	CTGCGCAGAGCGCGTAAAACCAAAACGAAGAGAACGCAGGAGAGTCGAACG
HD-EP20234	2R	plus	5538524	GAGAGCAACACCTGCCCGTCAGTGTGTGGGTGTCTGTTGTGGTTTTGC
HD-EP20235	2R	minus	19935021	CCCTCACGTTTGCTTGTAGGTCAGCCGGC
HD-EP20240	2R	minus	9945421	CAAATAAAGAGGCAAACAGTATCAACAATACAAAATTATTTGCTTTGA
HD-EP20241	2R	plus	16540340	CAAAAGCAAAAGCAAATGAGCGGCGATATTTTTTTATTTTTATTTTCA
HD-EP20243	2R	plus	8257801	AGCAGCTGCCAATCTAATTAATTCTCCTTTTTCTCGCTATCGTTCGTC
HD-EP20250		plus	1619287	CAGCGACTCTCAGCTGCTTAAAGTCACCACAAGTCAGAATCATGAGCG
HD-EP20254	2R	plus	13870059	CCCGAAAGAGAGAGGGGACTCTCTCGGCCGATCTTTGATCACGTTTCCCG
HD-EP20255	2R	minus	17123959	GTCGNTNGCCGAAGCTTACCGAGGTGTACACTTAAGTTCAGGTGCACGTT
HD-EP20256	2R	plus	8904736	TGAATGCAGCTGATTTTGAGTACTTGCAATTATATATGTATGTATTCC
HD-EP20259	2R	minus	5489467	TTTCGATAGACCCACGCACACAGTCTCACGATTTCACTCGCTCTT
HD-EP20264	2R	plus	16705440	CTTTCTGGCAAGTGGAGCACTCGTCATCGTCATACGAATCGCTTGCCG
HD-EP20265	3R	minus	7504083	TTTTAATGACCGAACGGTATTTTCCATCTCTCGCGTCAAGGTCAT
HD-EP20268	2R	plus	9922300	ATACGAGTTTTCGGCCCTTTTCAGTCTTAAAATAGGAGAAGAACCCTCCAC
HD-EP20276	2R	plus	15384228	CTTTTCGCGAGCGGCGCCCACCGCTTTCAGTTCGATTCTCTGGCTGA
HD-EP20281	2R	minus	7637066	AAAANCAACAGANCAAAANCCGAGATGAGAGTATGGTTANTCGTGGG
HD-EP20282	2R	plus	16366840	CATTTTTACGGCCGCAAGAAAGTTTTTAAGCAAATTGTTTGTGTCGT
HD-EP20291	2R	minus	9331969	GCTCTCGTGCGAACAGGTNCTNCCGGCAAGTTGCCATCGGATGGG
HD-EP20293	2R	minus	2803933	CGCACATACAGTTGCAGATAAAAGTCATGCAGGAGATAGAGCTAA
HD-EP20296	X	minus	18545372	TCGTTCGGTTTCTTGTCGCTTCGGCTCTTTGTTTGCTTGTGCCGG
HD-EP20300	2R	plus	7326181	TAACCGTTTCGACGCTCTCTCGCATAACCGTTTCACACACTTTCTCG
HD-EP20305	2R	plus	14190015	GGAAACTACAGCTACTTCCCCATTTATTTATCGCGT
HD-EP20306	2R	plus	13220792	TATGATTTCGCAATTACATTACAACAACAACAACTTAAAAGGCAGAG
HD-EP20307	2R	plus	8886982	CAATGGGCTTTCGGAAGCTTTTTCGTATGCCTATGCATGGATGTATG
HD-EP20308	2R	plus	13640947	TCAACCGATTCTTGAAATTTCTCACATCACGCTGCGATACGTTGGAG
HD-EP20315	2R	plus	2110650	CTGTATGGTTTATTTTGATTGGGGA
HD-EP20318	2R	minus	18284168	TGAGAGAAAATGGTGGCTAAAAGGGGGGAGCAATGCATTAAGTAGGG
HD-EP20323	X	plus	7444518	CTATCGGCAACGAGCCCTTTGTTCGATATTCAATTCGTTCTTGCAAC
HD-EP20326	X	minus	15599205	AACTCGGGCGAAAAATTGTTCAAAGTCAGATGAAGGACGTGCA
HD-EP20335	2R	plus	13383686	CAATTTGCTTTAAAGTGCATGCGGCATGCTTGTTTGATTGCCTCGTG
HD-EP20340	2R	minus	17445681	NNNNNNNCTCTCTTTCCTTTTCTCTTCGCCGGCCGACAAGACAAT
HD-EP20342	2R	plus	11194140	CCCACTCTCACTCTCTCCCATCGCCCACTTGATTTTGTGGGCCGTTG
HD-EP20344	2R	plus	18439105	TCTCTCTCTNCTNCTTACGAAGAGAGGACAAATTGAACAGTTTGTTA
HD-EP20348	2R	minus	19445629	CGGGTGTCGGTCTTGAAGGGGGGAGAGGGGCTTAAAAGCCCAGAG
HD-EP20359	2R	minus	2796304	CCACACGCACACACTCTCGCAGAGAGTTACCTGAATAACCGCCGCGC
HD-EP20361	2R	minus	10444556	GAGGGAAACTGCATCTAGTGAAAAATCGTGGCCAGTTGTAATTCGAG
HD-EP20362	2R	minus	11274333	ACTCATTGTTATTGTTGTATCTCACCGGAAGTTGTTACGCCAATA
HD-EP20363	2R	minus	19605533	TTTGCAACGCCAACTCGAAAGCAAGGCAACACGCACACACGACAG
HD-EP20369	2R	plus	10995698	CTTGGATACCAATATTTTGGTACTTTTGAGTAGAGCCGTCAAAAC
HD-EP20374	2R	plus	8222809	GAATCNAAGATGGCTATGGTGACGTCGCGTCCATCGTACTCCGGG
HD-EP20375	3R	minus	13947318	GAGATACTGAATACACATACACATACTTATACACAAAAAGCCTTGGTATAGGGGGGG
HD-EP20377	2R	minus	2211740	GACAGCGATGTCGATCGGCCCCAAAGACGAACTCCAAAAACGGCGAA
HD-EP20379	X	plus	16330285	AAACATCGATAGCACCATACAAACATCGATTTTGGTTCCAGCTCTAG
HD-EP20380	3R	minus	14849588	CGGAACGAATTCTGGAGCAATTCAATAATGCTGTGCAAGCGTCCG
HD-EP20385	2R	minus	19217973	TAAATTAAAGTAATGTCGAGGCGAGGACTCCTACTAATGGGCCAGTG
HD-EP20394	2R	minus	18913810	GTCGNGCCGAAGCTTACCGAGGTGACACTTGGGTCGGGCGGTTTGC
HD-EP20395	2R	plus	13471563	ATCAAATAAATATGGCGCCTCTTTGGCTTCTACTTTTAGTACTAGGC
HD-EP20398	2R	plus	10057360	GGGCAATCGGCTAGGTGGCGTTGGAACGATTGGAG
HD-EP20404	2R	plus	14292690	CAGATGAACCAACGGCATTTGCCAGCACTGCAACCACTCGGTGGTGG
HD-EP20405	2R	minus	10386145	GAAACCGATGATTGAAATCAAGTCGATTGATTTCAGTTTCCTTCTTT
HD-EP20406	2R	plus	17636870	AATCTTATAAATAATTTAGCATTAATATACGCATATCAATGGGCTGG
HD-EP20408	2R	minus	3660966	TTCGAAAGGTACAGGCACGGTCACGCTGAGCGCAAATAATATCTAGG
HD-EP20410	2R	minus	19947597	ACTTCCGTTTTATATTCGTTCTTTCGTTCTCAAACCGTCGTCCAG
HD-EP20429	2R	plus	7944731	CTCCTTANNTGTGNAGTATGNTTTTTCAGCAAGAGGGTAAGCGCAT
HD-EP20430	2L	minus	5539412	CTATCGACAGGGTTGACACCTAACATTTTTAAAAGAAACAATCATGG
HD-EP20438	2R	minus	17732943	ATCGCAATGGAAGAACGACCGAACCGCACACACGGGACATACAACAG
HD-EP20439	2R	plus	12470924	CTGGTCAATAGCACCTTTTCACGATTTGGCAACGCCGAATTGTAACA
HD-EP20446	X	plus	9757364	TTCCAACGAGCACGCAGCAACAGCAGAGCAACAACAGCAGCAACTGT
HD-EP20451	2R	minus	17256586	GCGAGCACAGCTTTTGCAGAGAACATTTTGTTCTTTGTCTTGTCCGA
HD-EP20455	2R	plus	1156627	CGCTAAACTAATCGCGTTTTCCAACACCATAACCCTTTGTGTGCTGC
HD-EP20456		minus	1338928	CATCATTTTATGTTTTGCGTCATTGTATATTGTGATATTGTGTGGTA
HD-EP20476	2L	plus	143315	NTTAGGTAGTTNGCGNTAGNAANTAGNTTTTNAACAGGCTCACACATT
HD-EP20479	2R	minus	9096403	CAGCGCCGTTTGGCAGTCGGTTGAGTACTGGCA
HD-EP20480	2R	minus	5019652	CACATTTGTTGTAGCGCTCCGCCGTTGTTNACTTGTTTCGTCGTAGG
HD-EP20483	2R	minus	10191840	CGACTGTTGCGTTCATTAGCGGGGCAGAGGCTTTTTTGGGTTTGGTA
HD-EP20485	2R	plus	7047652	TCCAAATTGATAAAAACAGCGAATGGGATTGTTCAGCACAGCTGATAG
HD-EP20488	3L	minus	15199160	CCGCAACATTTTGACTATATGGCAATGCTGGCCGCTGGCTTATTTATT
HD-EP20499	2R	plus	9544971	ACCTCCTGATATCGGAGACAGTCGACAAAAAAATTGAACGGTTGTGG
HD-EP20500	2R	plus	3785280	TCTATCTCTTTAGTACGTATCCATCCCACCCCTTCTCTGTTATTCCCA
HD-EP20504	2R	minus	3217280	AGCGGAATTGTGCGACGACGTCGTGGTTGAAATTCAATTTGAACGCCC
HD-EP20514	2R	plus	17703208	TTTAATGTGttGCGTTCGTACATGtGtATTTACAGTTCAATTTTTgTCGGTTAtGAC
HD-EP20515	unknown	plus	2080746	AGAGCAATTTTGGCCGTCACCAAAAAAGTGGCTGCATAGTGCCAAAC
HD-EP20519	2R	plus	9022966	CAGTGTGTTGCGATGAGAGAGCGGGGCAGCGAGCTTTTGTTAGGGGG
HD-EP20522	2R	plus	2442842	CTGAATCGGATGCTCAGATACTCGCCATCGGATTTAGATACAACGCT
HD-EP20527	2L	minus	2357053	CGATTTACACGCCAAAACGGATCAAAAATCGCGGTTCTTTGTTCCGC
HD-EP20533	3L	minus	9123800	ACTGTGTGTTTGTAAGTACCCGCGATGTGCGTGGCGAGTAGCACCCG
HD-EP20535	2R	minus	9116168	TGCCTCTCTTTCGTACAGCTGCAGTCAAAATAATAGTAATGGGCT
HD-EP20542	2L	minus	7804023	CCAAGTCAATCGGAAAGAAAATTCCAAGTTGGGGCCCTCGACTCGAC
HD-EP20548	2R	minus	5602302	GAAGCCACTGAAGAAAAACTGACGACTGAC
HD-EP20554	2R	plus	8617657
HD-EP20561	3R	plus	12450968	GACAGCGATGGCTATCTTCATGTATCGATAGGCAACGACAGTCCGTC
HD-EP20574	2R	minus	1730266	TGCTGACCTTGTTTCAATAAGGGGCCATAGGATTCTGACGTCCAGGG
HD-EP20601	2R	plus	1224623	ACATTATCCCCGTGTTGATTAACCCGTAGGTGGCTGGACTGTTGGTC
HD-EP20607	2R	plus	11056093	GCCAAATCCAAAATCCAAAGTTCGATTATTTGGCTGAGGGCCCAGCA
HD-EP20615	2R	plus	3716615	AACAGACAGGCCCAAAAACTCGAAACCCCAGCAGAGAGAAGCGGGGG
HD-EP20628	3L	minus	1711627	AACGATATTTAATAATTTTAGTAGTAGTAGTTCATTATAGCCACATG
HD-EP20632	2R	plus	4772926	NNNNNNNNNNNNNNNNNNNNNNNNNNNNNNNNNNNNNNTNACACT
HD-EP20639	2R	minus	6372550	ATAGTTGCTATAAACGTATTACGGTTATTTGAAATTTTAAGGTGGGT
HD-EP20642	2R	plus	10601915	NNNNNNNNNNNNNNNNCGGGGGGGNNATTAAAAAGGGGGGGGGCTTCTTTCTTGG
HD-EP20646	2R	plus	3794165	AAAAGAGCGCAGCGCGACTTTTCTTTTGTTTTCCTTTCGTGGATGAG
HD-EP20647	2R	minus	2310174	ATCAGAAATGCGAGAGCGAGAGCTTTTTAGGGGGTTCGCTCTCCCGC
HD-EP20648	2R	minus	3192703	AGCTCGTTCTGCTGACGTTGAGTTCGCCCAAAATGGCTGCCCTGTGA
HD-EP20649	2L	minus	5989995	AGTGTATGTGCTTGTGTTAGTGTGTGTGTGTGCATGAAGGTCCTGTG
HD-EP20652	3R	plus	16654400	TACATACATGTGTATGTATATATGTATTCAGCCAAAAAAAATCTCGT
HD-EP20653	X	minus	11165551	ATTTCTACAGCACGCCTCCCACTGCCACCCACTTTCCAGTGGCTCCC
HD-EP20654	2R	plus	12782098	GGATTATCCTATGTATATCGATGCCATCATGAACATAAAAGTTAAGA
HD-EP20658	2R	minus	5538834	ACGCACTGAGTGGGAGGAGAGCGAGAATACTGAGAGAGCTTTCGACG
HD-EP20661	2R	plus	5089074	CTGGAACAAGCCACTCGTGTGCAGATGACGACTTAAGTCGGTTCGAT
HD-EP20667	3L	minus	16910344	GGTGGTGAGTTGTGTTGCAACTTCAACTTGTTCCTGAGGGCCGTGGA
HD-EP20669	2R	plus	18888625	CAATTTTCCAGCAGGCGTCGCAGTTTCTGTAACTTTTTGGAACTG
HD-EP20678	2R	minus	7735242	GAAGCTGGATTATAGCACCATTATGGCATGTCATCGGTTAGTTTTCC
HD-EP20684	2L	minus	13192983	ACGACAGCGACGTTCACGCTTCGAGAGCTGTAAGTTATTTGTTCTGAG
HD-EP20687	3L	plus	13722749	CAACGCGCACGGAGCACACACACACCCACATAGGTATTCTCACCTGTG
HD-EP20689	2R	minus	4897451	GTCGAAAACACGTTACGCGCCTGTGCAGAGCGTTTTTGCTCTATCCAA
HD-EP20693	3L	minus	15098457	GCTATTTATAGGGGTTTTCCCTTTTTTTGATTACCGAAACATCCATC
HD-EP20706	2R	plus	14189724	AAAAACTTTCACTCTCTGTATCTATCTCTCCCAGTAAAGCTATTACA
HD-EP20708	3L	plus	588960	TATCGTATCGGATCGGATCGTTNGNATCCGCTTGGATCGCTTTGG
HD-EP20717	3L	plus	596413	ATTTGTCGCANNCCGAAGCGNAAACAAAAACAAAAACAGAGAGCCTGG
HD-EP20718	2R	minus	6736000	CCGCATGACGGATGTTCTCGCCGCGTTTGTTGCCCATCTCGTCCATC
HD-EP20721	2R	minus	19286930	CAAAGAAAGCCAAAAAGCCCGAGCGTCGAGAGCAGGAAGCGACTGCGA
HD-EP20724	unknown	minus	1985737	ATGTCTCAAGTGAGCGTGATATAAGATCACCCAttTATCA
HD-EP20732	2R	plus	17955664	GAACCCAAGAGCGAACCAGAGCCGACAAGCGAGC
HD-EP20746	2R	minus	16117591	GACGAAAGAAAACCGACTGACATTGAGAGGCCAAGAAATAAGCAGTGG
HD-EP20747	2R	plus	14514979	AGTTAAAAANCAACTTTTNAAATNTTTNCCAGTGCCTACGTAAAAAC
HD-EP20749	2R	minus	11658594	TATGTGGGGGACCAAACCAAATAGGCACTCCCCTTTGAGACGCCACTG
HD-EP20759	2R	plus	5958906	TATGCTAGGTTTTTTATGGCTGCGGTTTAGGGGGTTTAAGAAACTCCA
HD-EP20760	2R	plus	9832457	CATAAAATTTGCAAAGCCGAAAATTCATTCATATATTTACCACCA
HD-EP20797	2R	minus	6431723	GAGCGCGGAAGGGAGAGCGAGCGCAAAAATCGGAATCTGCCAACCGTCCG
HD-EP20800	2R	plus	4199823	GCATTTAAAATTGATTANAACTAAAAACACTCGATGCCGACGCCGTG
HD-EP20807	2R	plus	7502112	TTGCTGGCTTGTGGGTGTCGAAGCAGTGTCGCGGCGCAATGTTGGAAG
HD-EP20811	2R	minus	2110996	AAATATTCGTTGCTGGACTCGAATAACAAACAAATATATTTCCGCTGA
HD-EP20830	2R	plus	6704476	GAACCAGAGGCAGTGAAACGTGAATTGAAATCATTGGGTTTGGCC
HD-EP20831	2R	minus	18401130	ATCGGATTGTTTTGTTTTGTCGGCCGTTTTGAGCCGTATATTTCCGCG
HD-EP20834	2R	plus	17968732	TGTTCGTCTGTCTCTGTCCTACAAGCGTTTCTTTTTGTTTGCTGAGAA
HD-EP20835	2R	minus	16204238	ACAGCTAGCATCGATAGCATCTCATCAGCATCGACTTTGGCCCAG
HD-EP20838	2R	plus	16145270	GCCACAGNAGGCGTTGTGCGCAGANANAGAGAGAGAGGGAGAGAGGGA
HD-EP20839	2R	minus	5117565	GATCGGCGGAGAGAGCGAGGGACATCGCCGCCGCCAGAGTGTCTGGCG
HD-EP20841	2R	plus	9065501	TGCTGCCTTTTGTCGACGACTGCCGTCCGAGCGGCCTGCATGTGT
HD-EP20842	2R	minus	6730555	GCTTGTCTGTATGGGTAAGTTGGAGAGAGAGTATTTTTGGGGACAGAG
HD-EP20852	2R	plus	3962226	TGTGTATCCACTTTTATTCGTCAACTTTGCTCGATTTTAGCCCGTAG
HD-EP20855	2R	minus	6362300	AGGGAGTACAACATTTTCGTCTGACAATCGCAGCTTCCTCTTCTCCGA
HD-EP20859	2R	minus	6670170	TTGCCCTCTCCTTTCCACTTTGGCCCCTAACAACGACACCTTCACCTG
HD-EP20860	2R	plus	4613462	GTTTGGAAGCGATTTTGGTTCGCG
HD-EP20875	2R	minus	13244292	TATTTTATTCTGCCAATCCATCTTAAATCCAGCTACTTATGCTCCGT
HD-EP20880	2R	plus	11174813	TATTTATCTTTTTCCCAAGGCAAACAGATGTTTCGTTGTCCCTGGGG
HD-EP20885	2R	plus	15652248	CAAATGGAATCTAACTGTTGTTGTTTCGCTTGTTGGTTGGGTGCAGC
HD-EP20921	2R	minus	15326537	GNNAAAAAAAAAAACAGCCCACGTTAATCATTCATCCCAAAGTCACAGCCGCGGTAA
HD-EP20925	2R	plus	12484609	CCACTACATGTGCAAACGCATAACATGTGATAAATTCAATTTCGATATAGTCGCCGG
HD-EP20927	2R	minus	13237660	CAAATTTATTTCACAACAATGAGCGGAAAACGAAACGATTCGTATCA
HD-EP20930	2R	minus	7227957	ATCGATTGAGCGATGTGACCGTTCTACTATTCTATAAATGGCTGCCG
HD-EP20933	2R	minus	7710223	CTTGCTTTAAGTCGTTATCATATCTGGACATTATTATTATTTCGACG
HD-EP20940	2R	minus	6372477	CTTTTGCGAACCGAGATTCAAGTCACACTGGCAATTTGGACCCGAAG
HD-EP20941	2R	minus	2448147	GTTGGCGCTTTAGCGTCGGCCACACTATCACATTGTATCGATTCGGAG
HD-EP20942	3L	plus	10157161	CCCGTCCGCCAACGGTCACTCTGCTGCTGTTGTTGTAGGCGAGCGGTC
HD-EP20943	2R	minus	11384677	CTCCCACCTGGTCACACTGCACTCCGAGCAAAACAAAATAATCCACG
HD-EP20947	2R	minus	11189165	GTCCATGCGGCCGCCGTTGGGAGCGGTTGGTAGGATTGCTTCTGGTG
HD-EP20956	2L	plus	6466083	GGCAAACGGAAAATGCACAATCCATGATAAATACAAAGGGGCCCG
HD-EP20957	2R	plus	2046580	ATAATTCCGTATTATCCGTGTAATCCGTATTTTCCGAATCGCGTTCAG
HD-EP20958	2L	plus	21184908	CTAGCAATAACCGCACCTCAGGAGGACTTCATTGGTTACGGTATTGC
HD-EP20964	2R	plus	11162233	TCTTTCTTTTCTATGCAGCTGAATGGGAGCAGAAAACAAACGCAGCC
HD-EP20967	unknown	plus	6113185	CGACAAATTTCGATGCCAATTAAAGCTCTCACTCGGCATTCCACAGT
HD-EP20977	2R	plus	7084736	GGCATGCAAGAAATACTGGTCACGAGTAGGTATATTCCTCCGGAG
HD-EP20979	2R	minus	19020926	ATTCTGGTATAAAACGTGTAAAACTCTGAATATTATTGTGCCTGG
HD-EP20983	3R	plus	5778541	CGGCAGCGGCAGCGGCAGCAACCTCATGAATACTCGAATACTCCACT
HD-EP20987	3R	plus	8856837	TTAACTATGTTTAATCTCCCATACAGCTTCGTTATCTTC
HD-EP20998	2R	minus	13159298	AACCCACTCGGAAAGGCAAAAAAAATTTCTTTCGCCGCNCTTGTGGT
HD-EP21028	2R	plus	10986193	ATCACTTGCTTTTATATAGGTCTCAATTGTTATTTATGTATTTCTAG
HD-EP21040	2R	plus	9055961	GCAGTCGGACGCGGTTTTTATCATCGAGCGCGGTTTCTTTGTTTTAG
HD-EP21041	2R	plus	13421004	GCTCAGTGTTTTTTATGTTTTTGTTTGGCGACAGCGTTTTATCCGTG
HD-EP21048	2R	plus	6977509	ANCCGCTCNCCNCAAGCTGCGTGTTTCGACTGCTCGGCTAACGGTGAGCCC
HD-EP21051	2R	plus	1682120	ACACTACATGAGTACACACACAAAGAAACAAGGGGAAGCCGTAGG
HD-EP21053	2R	minus	7696753	ACGAACAGCCCGCCACAATTTCTCACCTTGAAGNTGCGCCGTCCCGC
HD-EP21057	2R	minus	2571112	GGTGGATTGAGCCGCGAAATGAGGGGAAACCGAGCTGGAGCCTCAAA
HD-EP21076	2R	plus	13420073	NNNNNNNNNNNNNNNNNNNNNGCCAGTAAANACTTAATTACAGGCAC
HD-EP21087	2R	plus	10438502	TTTTTGGCACACGATTTTTTGGCCGTGGCTCTAGAGGTGGCTCCAGG
HD-EP21093	2R	plus	17445681	TCTTTCCTTTTCTCTTCGCCGGCCGACAAGACAATCCAACCCATG
HD-EP21100	2R	minus	5939870	GTGAGAATCAGAACTATCACATTCCTTTGTTACTCAATCCCTTTGGG
HD-EP21106	2R	minus	841840	TTCTTTCTTTTTTTTAAGGGGGCAGGGGACTTCACTACGATGTGGGC
HD-EP21118	2R	plus	13702980	AATATTATACCGAACGCGTTGAAGTGAAGTTGGCTGCGATTGGGAAA
HD-EP21132	2R	minus	17418971	NNNNNNNNNNNNNNNNNNNNNNNNNNNNNNNANTACAGGCACGTAAC
HD-EP21137	2R	plus	5087488	ACCATTAACCGATAGATACCAACACTGGTATTATGTTCAGACCACAT
HD-EP21139	2R	plus	7098482	GTTTCTAACTTTTTTCTTTTCAATTTCAAAGTCGCTCTTAGGAGGGC
HD-EP21140	2R	minus	16519058	GCCAGTGTTTCGGTTTCGGAAGGGGACTCTCGCGACCTCGTCTCGAG
HD-EP21144	2R	plus	17613596	GCCAGCCGAAACCGAAACTGTAACTGTAATGGAAACTGAAGCTCATG
HD-EP21149	2R	minus	15309148	GGGGGTAGGAAATCATCGATACCAATGCATCGATAGCGGTCACCG
HD-EP21153	2R	minus	7035582	TATTTATTAGTTGGGCAAACCGGGAAAAAATATTATTGGGAGATC
HD-EP21159	2R	plus	9238318	GTCTAATACAAGTTTTGGCATAAAATAAGGATTCTTCAATCAGAAAA
HD-EP21164	2R	minus	6680736	CAGATGGATTAGATTTAAATTGGGGTTTATCTTTTCGACGTCCGA
HD-EP21169	3L	plus	15199160	TGACCGATAACATGGGTATATTTAAACTGGCCCTGAATGGTCGCACA
HD-EP21172	2L	minus	10760364	TGTAATTTAGCGAAATAACAACGATCGCTGACCGTGAGCCGCCGAGG
HD-EP21173	2R	plus	4607076	ATGAGTGCATAAACAGTAGTAGTAGTAAATTGCCGTGATATTGCAAT
HD-EP21179	2L	plus	6487007	AGCGGGCAGCCAAAAGCTNCTCGCTGTAGATTTAAGCTTTCTTCAGT
HD-EP21180	2R	minus	6955924	GCCCCACCTGGCCACACTACGACGAAACAGAATAAGAAGCGACGTGG
HD-EP21182	2R	minus	12458584	TCTCACACGCTGAAGATCCGTTGAAACGTTGTTAACGCTTTCGCGGG
HD-EP21184	2R	minus	17445686	NGCTCTCTTTCCTTTTCTCTTCGCCGGCCGACAAGACAATCCAAC
HD-EP21185	2R	minus	13917030	TCAGCAAACACAAAATACTGAAAAGGGTACCTTGTTTTAGGGCCAGG
HD-EP21186	2R	minus	3298562	GTGTGACCCTGGAAAATACCGGACGAGAGCCGCGAA
HD-EP21191		plus	527558	TGTATTGTCTGATGCAGCTGATCTGATTTATTACCAGTTTACTGGAT
HD-EP21193	3L	minus	20399342	CGAGCTTTTCGAAGGCACGTTGTTGCGCTTCGGAAAATTCTACCTGG
HD-EP21197	2R	minus	8567755	TTTTCCGGCGAAGCGTCTCCTGTTTTGATTTTTAAAATGGCGAAG
HD-EP21199	X	plus	18545372	CTGTCGTTCGGTTTCTTGTCGCTTCGGCTCCTTTGTTTGACTTGTGC
HD-EP21201	2R	plus	19925184	TCACACTGCTCANGTTATTTCAATTGTTTGTCCCGTTTGCTCGAGCA
HD-EP21205	2L	minus	8456765	GAGCAAATAAAACGCGTTGGTCAATGG
HD-EP21207	3L	plus	15324859	AATATATATGAGCGAAAAGCTCTATGCCTCGTTTGCTGAGACAGCAG
HD-EP21209	2R	minus	4369380	GAGGAGCTGGACAACGAGGCAGAAACAAAAGCACAAACGCGGACAGA
HD-EP21211	unknown	plus	48790	NGTACCGTTTATTGCTAGCGGTTTTGCTTTCGCTGACTTAGTCAGAC
HD-EP21212	2R	plus	7927209	TGCCAGCATAGCCTCGTCCCCCGTTACCTGAAACTCTGTTGCACCCG
HD-EP21213	2R	plus	7324078	TTCGTTCTCGCGAGAGCGAGAGCGGTTATTGCTATTGCTGCTGG
HD-EP21216	2R	minus	14459777	CAAACACCCCATCTTACAAGCGCGTAAAACCTCGTTTTCGGTCCAAT
HD-EP21217	3L	plus	13532447	TAATTGTGCCGCCTGTTTCGGGTAAATAGGTAATTTATTATCTTGCG
HD-EP21225	2R	plus	3794165	AAAAGAGCGCAGCGCGACTTTTCTTTTGTTTTCCTTTCGTGGATGAG
HD-EP21226	2R	plus	1683152	AGATCATTTAAATGAAACGAAATTTCGTGTTTCTGCTTGGCACGCAG
HD-EP21227	2R	plus	14488028	GAGAGCGAAGGAAAGTGGGAGAGAGAAAGAGAGTTCTTCATCCTGCA
HD-EP21234	2R	minus	6354368	AGTGTGAGTTGAATGCCGATTATGCACCCTGCACGCGTCGCGCCGAG
HD-EP21242	2L	plus	5792411	GAAGTCTCGAAATCGAAAAAGTGGAAAAGCCTACAAAAAGTCTGTGG
HD-EP21243	2R	plus	10282151	TGTTTCTCCATCTCTAGCTGAAACTCCCCAAATCGGCTTGTGATCCC
HD-EP21252	2R	plus	10798764	TCTCTCTCTCTTTTTCTCCTTCTCTTTTCCACCTCTCTCCCGCAGAA
HD-EP21255	2R	plus	15384411	GGTCGGTCACACAGAGTGAAGCGGTAGGTAGCAGCGCAGCAGCAGCGGCTCACC
HD-EP21256	X	plus	19485180	GGATTTGCCGCAGCCTCTTAACGTCCACAACGCGACACAGTCGAAGG
HD-EP21257	2R	minus	12918749	GGAAAGAGAGCTAGCTACCAGACAGTAAAAGAATCGAAAGAGGCGAA
HD-EP21260	2R	plus	2551829	GCGTATGTATTTAAGTGNGNTGGNANNAAGGAAATNCAGNCCGGAAT
HD-EP21304	2L	minus	3015745	TTCCGCGGAACGATAACAGCGCTTTTTGTTGGGTTCTTCGCTGTGTGC
HD-EP21308	2R	plus	16915337	ACGGGGCCTTTTAAATTCTATCCTNTCTGCCACTTATCGCATGCG
HD-EP21310	2R	plus	5678256	TGTTAGGCGGCTCTCCGCTCAGCTGGCGCATGCTCTCCCACATGTTGA
HD-EP21311	2R	minus	7653186	CTCCTCACACACAGTTGAACACAGTTGTGGAGAGGAGAGCCACAC
HD-EP21325	2R	plus	9832770	CNTTTCACTGGGCNTANGTATGTANGCATGTGCGTGAATTAGGGT
HD-EP21326	2R	minus	5016055	CACAGACACAAAAAAATGAATTGAGTAAGGAGCTAC
HD-EP21350	2R	plus	8502280	ACGTCCAAACCGAACCGAAGTCAAAAGCCAACTGCGGATCCTCCCCGG
HD-EP21356	2R	minus	2726938	ACTGAGCACAGCTACCCCACACAAACATATATTATCGCTAATTCGGAG
HD-EP21364	2R	plus	12163884	AAAACCAGACGGCGGGAGCGGCAGCGGTAAAAGTTATAGACGGGG
HD-EP21367	2R	minus	17365767	GGTTTTTGACTGGAAACTGCCACTCGAACTNGGAGCAGATGTGTGAG
HD-EP21368	2R	plus	5087415	CTTCTTGAGAGAACTACATATGTTACCAGGTGGAATGAAAAATCTGTG
HD-EP21369	2R	minus	5161071	AAAAAAAAAACGGTAATTAGGTGTACGAGGAATTTTCTAAATAATCGC
HD-EP21375	X	plus	12719080	CGCCGCAAAAACTTCGGGCGCTGCCGCCGTCGACGCTGCAGTACCAGG
HD-EP21381	2R	plus	2843956	TGGAAGTTTCTAGAGTTTAAATACGTTTTCATACCTTAAGTTTTATG
HD-EP21404	2R	minus	9820132	CAACGAAAGTTTTCCAAAGTTTTATTTCCTTCTCGCAAAGTCTGCTG
HD-EP21418	2R	plus	15730972	TCGGTGATCACTGATCACCAGGTATGGGTATGGAA
HD-EP21428	2R	plus	2647996	GCGCCACCATGAATCACTCGAGCTTAACTGCCCGACTTGGAGCTCGTC
HD-EP21441	2R	minus	10995329	CGTAATTTCGGTTGTCGAGCGTGCTGCGCATACGCGCTTGGCTTGATA
HD-EP21463	3L	plus	10157161	AATNACATAAGGGGTCCCGTCGAAGCCGAAGCTACCGAAGAACAC
HD-EP21473	2R	plus	11400385	GAACGAAATTGTGTGGTGAGAAAAGCGCTGGCGAAAAAAGTGACAGTT
HD-EP21497	2R	plus	16757657	TTTTTTTTTTGCGCACCTCTGCCGACGTCGACTGTGAGAGCGCGCTGC
HD-EP21504	2R	plus	13504654	CAACTGTGCAATCGATAGCGTGTCATCTCTGACTCAAATGCACTCGA
HD-EP21521	2R	minus	4754207	CAGGTCGGTCACACTGGGCAGGCTTGCCAATTTCAAGAGCCGCGG
HD-EP21523	3L	minus	8457227	CAGTCGCAGTATTTAGGTAAGATCAG
HD-EP21530	2R	plus	5087064	NAAGGGCGTTATGGTGATCGCATCATTGTATAGTCTAGCGGCGGAGA
HD-EP21539	2R	plus	1724475	NGCCGAAGCTTACCGAGGTGTACNCTTGGNTCGGTGCGTGTTTGC
HD-EP21546	2R	minus	2950920	AAGACAAGGCGAAGAGTTGAGTCTGCCAACTCGGTCAGTCGGTTG
HD-EP21551	2R	minus	18042808	CATGTTGCTAGCCCGTCGGCAACATGTTGCTAGCGTGCACACTCGGC
HD-EP21555	2R	minus	16541478	TTTATTTGGGATAAGGAACACCTTTGATTGTGTCTTAACCTAAGT
HD-EP21565	2R	minus	9396147	TGAAGTTGAAGTTGCGGCAACGTCATGATGGCCGCAAAAACACGG
HD-EP21571	2L	minus	2965032	ATCGCGTTGCCCGCGCAGTTTTNCTTTTTGTTGATATCGGGTGCTGA
HD-EP21589	2R	plus	7658316	CTGGTATTTCGTTCGCACAGTCACACTGCATGCTCTGCCGCAG
HD-EP21617	2R	plus	12612166	CACTCTCTTCTCCCTCTGCCGCCTACAAATTGTGGGAAAATTACTAC
HD-EP21620	2L	minus	6779158	GTGAGCCTGTGTGAGTGTTGAGGGGCGAAGAACACTGGTGCTGAG
HD-EP21637	2R	minus	13220887	CACACACTTACACTTATGCAGCTGAATTTCCAGCGATGTCTGCTCTGC
HD-EP21640	2R	plus	8515362	TCTTATCGATGGTAAACAACATCGACGGTTTACGAAAATTAGCATTCGC
HD-EP21653	2R	plus	18624297	AAGCAAAGACGAAGGAGAAGAGAGCGGCAGAGAGCGGAGTTGGCAATC
HD-EP21657	2R	minus	5482575	GTGTCTCTTCATGCGAACAGTCTTTTTGCGTCTAAATTATCTTTCAGC
HD-EP21670	2R	plus	19021140	TAATAGCACTATTAAGCAACCGTGATAAATGTATACTTTTATTTAAGC
HD-EP21679	2R	minus	6362300	TCTGAGTTCTGTTCACAAGCCTTCACTATATCGATGAATCGTAGGGAG
HD-EP21682	2R	minus	14695691	ACAAAGGCAGTACCATNATGAAATAACATAAGGGGTCCCGTCGAT
HD-EP21695	2R	plus	1286248	GATAAATAACATAAGGGGTCCCGTCGAAGCCGAAGCTACCAAGAA
HD-EP21697	2R	plus	12909827	ACTCAAACAAACAAGGCCGAAGATCAAAAGCCATTCATTCGCTTG
HD-EP21702	2R	plus	5757428	TGCCTTATTTATGACCTTCATAACGCGATCCAATTAACAGCATTCGAG
HD-EP21703	2R	minus	5185054	GGCGTTCGACCCGCAAATACAAATACCAATACCAAAGCCCCACTG
HD-EP21712	2R	plus	5504918	CTCTCTCTCTGCGTCTCTCGGAGCTTTCGTGTATACTATACGTGGGCG
HD-EP21715	2R	plus	4753357	CGAGGTACTAACGTCGTCGCCGCTTCCTTGGCTCTGTTTCAGTTTCTG
HD-EP21716	2R	minus	11173726	CCCATCTCGAAGGGAACCAACCCCG
HD-EP21719	2R	minus	3158985	GCCAAAATGTTATCCTGGTGGAG
HD-EP21722	2R	plus	3129805	CGTGTGTCTGTGTATGAATAATGCATGGAAAGGCGTTATTCACGGCAA
HD-EP21725	2R	plus	16565868	NATCGGTTAAACGGTTCGGCCGAAGCTATATAAGCAACCCGCAATAGC
HD-EP21729	2R	minus	6263248	ACGAGCGAACANCCGCACCGAACGACGAAAGATCGAAGAATGGCGCAC
HD-EP21730	2R	minus	2032341	ACAAGGCAGTCAGGATCAACGGTTCTGGGGTAGTTTGTTTGAGTTTGA
HD-EP21735	2R	minus	2046869	ATCGATGTTAATNAAATGCGTAAGCATCGATATGGCATCTCTCAT
HD-EP21736	2R	minus	1682477	CGTCGATAGCNGAANCTTACCGCAGTATACNCTTAAATTCAGTGC
HD-EP21739	2R	minus	10437054	TTTTTGGCACATGATTTTTTCGCCGTGGCTCTAGAGGTGGCTCCAGG
HD-EP21741	2R	minus	10746359	ACCATTTCCCCGATCCAGTCCAAGTATTCGAGAACATTGGTGTAG
HD-EP21749	2R	minus	5139075	AATGAANNTGANCTGAGANCGGGAGCGTGANCTNAGGGAAAACGA
HD-EP21752	2R	plus	11407842	AAAATTAGAAAAATTACCTAAGGTACAAACGTAATGCGGTACAACAATTAGAGCTTGT
HD-EP21755	2R	minus	3675598	NTCTTTTAGAAAAATTCTGTATACTTGAATGTCNGGTTCATGATG
HD-EP21757	2R	minus	4502171	GTGATCGGTAAATCGAAGTAGCGGACCGTGAAGGTGCAGAG
HD-EP21759	2R	plus	2726662	TATTGAGAATTCGTTTTCTCTTGACCTTCGTTAAGAATCTCTCTCCCG
HD-EP21764	2R	minus	5939821	TAACCTCACGCTCCCATCCCTATTCGCCAGTGCAGTATCTTGCCATCTCTAGC
HD-EP21765	2R	minus	20030732	GCNCGCTCCGTTGNAATCGGAACCACTCTCTGGGAGACGAACTGCACC
HD-EP21766	2R	minus	4353649	ACGGGAGCGCCTCTTAGAGCGAGGGAGTGGGAGAGGCAACAACAAAGC
HD-EP21769	2R	plus	17375626	ACATTCTTCCGTGACATTCTGTATATAAATGAAATCAGCTGGACTGGT
HD-EP21775	2R	plus	16423077	AAAAACGCTGAGAACACTGAGAAAACGCTCGTCTGCGTTCGGGCTGGC
HD-EP21780	2R	plus	5604123	GGGACACTCCACGATACAGTTGATTGCTTTTTGCAACTGTCTCGT
HD-EP21784	2R	minus	13420271	ACCCGTCGTCGCTTTGTCGCTCTCGCCAATTTCCGCGCGTGTGCAAGG
HD-EP21788	3R	plus	9756019	CGTTCGGATGGTTTTCGGATTCGGATTCGGATTCTGATTCGGTTCCAC
HD-EP21789	2R	minus	14205413	TTCGATTCGTTTTTCGCGACAGTGTGCCCAGATGGTGGTATACTATTT
HD-EP21790	2R	minus	16100696	CCATCGAAAAGTGCCTTTTTACCAAAAGTCGTTGGTAACACACAT
HD-EP21793	2R	minus	8299980	AGCTAGAAAGCAGACGATTTGGCATCCCTGGCAGCAGTTAATCAAAC
HD-EP21798	2R	plus	1723851	NACAGAAAANTNCGCAAAAGTNAACGNCGACNCGGCGCAGTAGCTGGC
HD-EP21800	2R	minus	6431504	TCGGAATCTGCCAACCGTCCGACTATCCGACTACCGTTCTGTGTGCGAC
HD-EP21801	2R	minus	13864290	AGAGAGGGGGCGAGCGACAGAGAGAAGGAGAGAGAGAGAGATATATAT
HD-EP21810	2R	minus	19173999	GAGGCGCCTTGAATGAGAGTCCTTAGC
HD-EP21814	2R	minus	2339099	ACCAGCAAGCCCATCTCTAGCACATTTGTTAAAAAATTTGCAACAAG
HD-EP21826	2R	plus	5363633	CCTCTCTCGCTCTGTTTCCCTATATTGCTTAGCTGCCTTGGGGTCCC
HD-EP21827	2R	minus	17744543	GGCGTTGCGCTCTCAAATTTCCACAGACACGAC
HD-EP21836	2R	plus	13490198	CAACGCCATAGAGGGTTCTTGCATACTTCTCAATTTTTTCTTCAGGC
HD-EP21837	2R	plus	5019460	ATCGGTCCAATCGGAGCCTACGACGAAACAAGTCAACAACGGCGGAG
HD-EP21840	2R	minus	19095297	GAGCATCACGCAAATAGTGAATGCCTTTTCAGCATCAGTATTCGGTG
HD-EP21846	2R	minus	11081728	CAACGACTGAAAAGTCGGCGGAGAGCCGCTCGAAAAGTGCTGCGAAG
HD-EP21848	2R	minus	1933665	GAACGTGAACGCGAACTGCGCTGATATCAACAACTTGCCTCGAAC
HD-EP21858	3L	plus	15953435	GCGTCTGCTTTTCGCACACAGCTTCGCAGCGTTTTATTTATAAACGCCCACACAG
HD-EP21859	2R	plus	12484995	TCTTCGACTGAGTCGTGTCACGCCAAACCTCATGTACCACATGCCCAC
HD-EP21865	2R	plus	6517877	CGGNGGCCGANGCTTACCGAGGTGACACTTGGGTCGGGCGGTTTGC
HD-EP21871	2R	minus	9204941	CAATCCCGATATAGAACTCGTCCTTTTTCGGCCCCAAAATTACCCAAC
HD-EP21874	2R	minus	3729709	ATGTAAGCGAGTGTATGTGTGAGTGTACTGTACTGCACTGCACTGTG
HD-EP21877	2R	minus	1672103	AACACGTGATGTANACGGAATGTAAAGCATGCTGTAATAGTCGGG
HD-EP21881	2R	plus	7845220	TCTCGCTTTAGCCGAAGCGTGCCGAACGAAGCCGAGCATTCGGCATGG
HD-EP21887	2R	minus	2715127	GATAGCGCTAGCGGTGCTTCTCCCATCTCTATGCCAAATTGTTCAGT
HD-EP21889	3L	plus	8676903	GTNNATAGCANAANCTTACCGCAGTATACNCTTAAATTCAGTGAA
HD-EP21898		plus	879958	AACAAAAATTCGAGAGAGCCTGGAGCCACCTCTAGAGCCACGG
HD-EP21900	2R	minus	8233005	ACCGTGCGGTGGGAAATAACGAAATCGAATTCAATTCAAACCGCCGAT
HD-EP21905	2R	minus	17459542	TACTATGTCAGCGGCTCGGTCCGGCAACTCCGGTCTCTCGGGCTGTC
HD-EP21914	2R	minus	4773385	AACACTCGCTCTCCCTCTCACATACACACACGCTCGCGTGTGGAG
HD-EP21916	2R	plus	9018856	AGCGAGATGACTATACAAGCAGCATCTGGGCATAGCGAGGCAGGG
HD-EP21918	2R	minus	16423272	TTCTCAGTGTTCTCAGCGTTTTTTCCGCTTGCAGTGCTCAGTTCAAC
HD-EP21919	2R	plus	6238418	GATTTTCGATTGAAACGAAACGGCTGGTCGAATTGAAAGCCACTTACGTCGCT
HD-EP21927	2R	plus	6353793	AGAACTCTCTCCTCTCCGAATCGTAAATCTTCGTAAATCTCACCTGCT
HD-EP21930	2R	minus	4614733	CGCGCACACATACAAAAAGTTTGTGTGCGTTTGATTATTCGTGGATGGTTGGAG
HD-EP21931	2R	plus	17732621	ATACAGATACGGGGGGTTTGTGTTGGTATTGGTCATATTTTTATCTGA
HD-EP21938	2R	minus	3050786	TTTTTTCAGTACGCCCAGGCGAACGGTCACACCGAGTTAGTGGTCCCA
HD-EP21940	2R	plus	5498822	NNNNNNNNNNNNNNCAAAGCGAACGGAACCAATAAGAACAGCCAA
HD-EP21942	2R	minus	11397852	ACGGATTCGTGTTCGGCTGACGAACCGGATCGCAGATACTTCGGC
HD-EP21948	2R	minus	1723408	TAATTTTATTTCTCAGTCGCGTNTATGCCAACGGTAACGGTACCGTC
HD-EP21953	2R	minus	16362987	GGGCCCGTAGTATGGCCCAGGTCTCGGCAATGGTCTCGTCCAAATGGC
HD-EP21957	2R	minus	17614209	TTATCTCGCTCGAGCGAAGAAGATGAAATCAGCACTGCCTTGATCACG
HD-EP21961	3L	plus	13722749	TCGGCAGTCGCTGCTCGCGTATATTTCGCATTGGTTATTAGTGTTTAGC
HD-EP21966	2R	minus	17939841	AAATCGCAGACTCAAGCGCACCACACGTCCGCACTCCAGTGCGTCTCG
HD-EP21967	2R	minus	8623127	AGTTTTATGGAATACACCCCCTATAAGTTGGGCATATTTTCGGATACG
HD-EP21969	2R	minus	16541014	AAAATGTTTCTAAGTGTAGAAGTAGCGGTTAGTAAAACAACGTCGGCG
HD-EP21974	3L	minus	9123608	ACAAAATTGTAGGGTGTGAGTCGAGTGGTAAAAAAAGTTGGCCCCACCCC
HD-EP21975	2R	minus	12570785	CATATAGATTGTGNGTGTAGTTANGGTAGATTGGTANCGATTTGGGG
HD-EP21978	2R	plus	18594914	GTGCTATCGACGAGCGGCCATCGCCGCTTGGCGGCAAGTGCATACACACG
HD-EP21985	2R	plus	17636502	NNNNNNNNNNNNNNNNNNNNNNNNNNNNNNATAAGCCCCGGAAAGGCCTTT
HD-EP21989	unknown	plus	4142898	AAAAGTGTTGTTCAGCGGATCGTGANTTCCGCCGATGGCCTTCGTCTCGG
HD-EP21991	2L	minus	433039	AAGAGAGCCCAAGAGAGAATTCGAATTCGAAAGAAGCGCACACAGCG
HD-EP21992	2R	plus	6956819	CGTAGCTTCGGTCACACCATGTGTCAAACGAGGCTTCCTGTGCTGAG
HD-EP22003	2L	plus	8534671	TAATAGGAAAAGAGTAGAGCTGCCAGGTTTCAGTTAGGTACCAGG
HD-EP22007	2R	plus	14478214	GGAACTCGCACAGTTAGCAAGTCCCGCAGTAGAAAGTTTCGCGCCAG
HD-EP22010	2R	plus	5602272	TTCTGCTCTCCACGGCAGCGGGAAAGGAAAATACATACACATGCA
HD-EP22013	2R	plus	3716374	CGACTTTGGCCGAGAGACGAGCCGCACATAAAACTGTTATTGTCTTCATC
HD-EP22016	2R	plus	6435859	CTCTCTGGAAGCGAACGCCACGACAGCACCATACATACGTCACGT
HD-EP22018	2R	plus	6267207	CACGGCTGAGTGGGCAACACCNATAACAGTGAGACACGGGTACGTCACAG
HD-EP22022	2R	minus	2627736	GCCCGAAACTAACAGCTGTTGTGTTTTCCGTTTGCGTTCTCCACCTGGGG
HD-EP22023	2R	minus	6436072	CTTCGGCAATTTTCGTAGCTGTCAAGTGACGTGACGTATGTATGGTG
HD-EP22026	2R	minus	2085947	CTTTNACCNCGNAAAGGTTAATAACCANCTTTAAAAA
HD-EP22026	2R	minus	2085947	CGGTCTGTCCGTCGGCTAGAAATTCACTGAACGGCGCTTCTACTGCCGG
HD-EP22029	2L	minus	19168561	TTGATCCGCTCACCGTGACGATTTTCCACAAACTGTCAACTGGATAA
HD-EP22030	2R	plus	2073182	CTCCGCCACGGTCACACTGACTAACAGAAAGCTGTTCGAC
HD-EP22034	2R	minus	13864988	GATTGTCCCGCCCCACTAATGGGCATAAATGGCGGTGACTGTACCAT
HD-EP25012	2R	plus	14680260	GTCGCCGAACTTTTTCATTTCTTAACGTTCATTTTTAACGCTCCAGG
HD-EP25015	2R	minus	19806066	AGGGCTGGCTGAGCACGAAGTTGGGCATGGCACGCAGGAACTGCGGA
HD-EP25023	2R	plus	16729074	ATGCTTAGTAAAAACATAACCTCGCTTTTGCCGCAGCTACAACCCAG
HD-EP25026	2R	plus	6171472	ACCGANCGAAACGACAGCCGATTTCACACTGGCAGCAGCAGGATAAA
HD-EP25027	2R	plus	4353566	GCGCTCCCGTGTTGTTTTTGTTGTTATTGCCGCTGAGCAAATGGCAG
HD-EP25035	2R	minus	18952679	GGGGCTATGTACGTGGAACACAAAGAGGTGCATGCAGATACGTACAT
HD-EP25052	2R	plus	4345484	TTAAACTGAATTTTTCACCACTCACACACGCACATACACGGACATTGG
HD-EP25057	2L	plus	7461105	AGACCTCGACGCCATCAAAAGCGAGTTATCTAGATACACAAAGGTGGG
HD-EP25063	X	plus	87492	GTGGCTGCGGCTGCATTCGCTGAGGTGGGTATTTTTTCTCTTCGAGTAGCG
HD-EP25066	2R	plus	2977897	TTGCAGCGCAATGGCCGAACGGTCACACATTTTAATAGTTAGGAATAA
HD-EP25077	2R	minus	1264914	GTTCGTATTACTAAAATACGAACAGCGAGCTGGAGAAGCGTAAAG
HD-EP25080	X	minus	15985848	TATCAGATGTTAAGCTGATAAGAACAGATACTACACTTTGATCTTAG
HD-EP25082	2R	minus	10606961	GCTGACCACCAGAAAGTCCGACTTGATCTTATCGTATATGTAGCGCAG
HD-EP25083	X	minus	4264498	CTCTTCGAATAAAATCAACAACAACAACAACTAATGAATGA
HD-EP25085	2R	plus	1873420	CTGGTCGAGCTTCGTTAGTTTTTGGCGCCTATTTCGAGAGCGCCTGGT
HD-EP25089	unknown	minus	4816532	TCTCCGCTCTCTCGCTCTCGAACAAAAATTCGAGAGAGCCTGGAG
HD-EP25090	2R	plus	7769851	GTTGCGGCGAATTGAAGCGCTGTTAATAACAGCGCCTGTTAGCAGCGT
HD-EP25100	2R	plus	11400399	GGTGAGAAAAGCGCTGGCGAAAAAAGTGACAGTTCACAATGCCCACGA
HD-EP25102	2R	plus	13691607	AGCTAGAGCTCCATCACTGTCGGCGAATGTAGTGTTGTAACGGTCGAA
HD-EP25104	X	plus	7927518	AACCATGGAAATTATTTAAATAAACTGTAATTTTACTAGAATAGTTAA
HD-EP25105	3R	plus	12496351	GAATAGCCGAAGNCGTACCGCAAGTATAAAANCTTAAATTGCGAGTG
HD-EP25112	3L	minus	20966751	CGGCGGCTTTCTTGTTGTTGTTGTTGGTGTTCATCAGCTTGGTCAGA
HD-EP25117	2R	minus	13866200	GCGATTTGCGAGTGTTGGTGAGAGCGGCTGGGGCCGAGTTCG
HD-EP25118	2R	plus	15309071	CTGGCCCAAGAATTTGTTAAACAAATTAAAATGTAGAGTCCAACA
HD-EP25119	unknown	minus	4831699	CCGTCACCAAAAAAGTGGCTGCATAGTGCCAAACCAATGTATGGC
HD-EP25121	2R	minus	15338437	ACTCACCGCTCAGCTGATCAAGTTATTTAACGGTCGTAGCCTCGGCG
HD-EP25124	2R	minus	19218422	GTCTATCGATAAGTGTGACTACCCAGA
HD-EP25127	2R	plus	13205103	CCAGACACACAGACAGAGAGACGAATAGAAGACCGAAAGCCACGC
HD-EP25129	2R	plus	4177397	CTTAACAACACTATCATCCGCCATATTTCTTCAGACCGTGCGG
HD-EP25138	2R	minus	3235007	TAATATATTTCGATCTCTGCTCTGCGAGATTTGCGCGAAGCGACCGA
HD-EP25142	3L	minus	1466828	ACATAAAGTTGTCTGCTATCACTGTATGCGTAGAAAAGAGCGGTT
HD-EP25150	2R	plus	10375285	CATCTCTACTGTTCTCGGCCTCTGCTTTTTGTCTGTTTTCTACCAAG
HD-EP25153	2R	minus	9545225	GTTTTCTTCTGGTGACCGAAAACAATCGAACATAGCATACACCCACA
HD-EP25156	2R	plus	9056568	CATTCTCTCATTCGCTCTCTTTGAGTTATAAGTGTTTTTGCCGTG
HD-EP25157	2R	minus	4369544	CCAGCTTTTGCCCATCGATCGCCACGAGCTTATCGGAATCGCGATCTGAT
HD-EP25159	2R	plus	12329672	GAGTACTTTTATCCAATGAAGAGAGTTCGAGtGTTTttGT
HD-EP25167	2R	plus	8578582	TGTTTGTTTGTTTGTGGGAGGGAATGGAAAAACCCACAG
HD-EP25168	3R	plus	8856851	AACCCTTTTANNGAACCNAATNGNNCNAAAAAAAAAATGAAGGCGGCAG
[truncated: 1,826 more rows]
