# Supplementary material for: Gain-of-Function Screen for Genes That Affect Drosophila Muscle Pattern Formation
Source: PLoS Genet. 2005 Oct 28;1(4):e55. doi: 10.1371/journal.pgen.0010055 (PMC1270011; doi:10.1371/journal.pgen.0010055)
Supplement: Table S2 — The lines are ordered according to the name under which they will be kept in the Bloomington Stock Center (Line). The former name as used in Table 1 (Old Name) is also listed. The chromosome arm (Arm) as well as the position according to D. melanogaster genomic sequence release 4.1 (Coordinate) is shown. The next gene (Gene) with its extension (5′ Gene and 3′ Gene, respectively) and orientation (Strand) as well as the relative position of the insert to the gene (Position) is indicated. The 5′ sequence tag for each insertion line is listed under Sequence. (152 KB XLS) [file pgen.0010055.st002.xls]

## Sheet: Sheet1
Line	Old Name	Arm	Coordinate	Gene	5' Gene	3' Gene	Strand	Position	Sequence
DP00008	DG-EP(3)0008	3R	21297903	CG5116	21298395	21300943	+	-492	GCCTTTAATTGTTATTTTTCAGCGTGAAGACGCCGCAATTCCAACTTGGG
DP00022	DG-EP(2)0022	2L	6955550	CG9188	6953747	6956304	-	754	TGGAGCACTTGGACGATGGCGNTGATAGCTTCAGTGCCTTTGAGCGCATGTGCGACAAAA
DP00034	DG-EP(2)0034	2L	18136767	CG7200	18135193	18136759	-	-8	ATCGTTTATAAAGACACTTGTAAACGGTCACATTGATATAACGGCAAG
DP00037	DG-EP(2)0037	2R	4198312	CG8057	4195381	4198697	-	385	AGTACGGCAATCAGCATGGGCAACGCCAGCTCCTCCGTGCACATGCAACG
DP00046	DG-EP(2)0046	2L	1706584	CG17158	1706569	1708444	+	15	TTCCTTATTATTAGGATTTTTATTTTTGCTATGGTGTGCTAGAGCTGGAA
DP00067	DG-EP(2)0067	3L	2661761	CG12187	2651232	2670316	-	8555	CCCCGAACGGTCACACTGCGCGTCGCACACTTTTAATTGTTTCGCTTCGC
DP00071	DG-EP(2)0071	2R	16405854	CG15671	16399413	16410492	-	4638	ATCTTTTTTCGCCTGCGGCTAAGCTTCGCTTCGTTGTTGTTATTATTTCC
DP00085	DG-EP(2)0085	2R	5886065	CG12938	5885914	5886339	-	274	AAAGCAAAACAAATTAGCCCAATCAATTATACACAAAACATAGTCTCTAG
DP00096	DG-EP(3)0096	3L	19613690	CG8780	19600759	19613620	-	-70	TAACGCCTTGCGACCTCTGATTGGCCAGCGGCCACAACCGGTTTGTCT
DP00099	DG-EP(3)0099	3R	911255	CG2530	909340	912405	-	1150	ACAGCATCCCGCTGCACGTGGaCTGCAGCGTGGAGTaCGAGCTGCCCAaCCAGCCCAAGC
DP00102	DG-EP(3)0102	3R	8192727	CG10091	8191921	8193305	-	578	NGCCGANGCTTACCGNGGTAAACNCTTGNGTCCGGTGCACGTTTGCTT
DP00113	DG-EP(3)0113	3R	14228738	CG12333	14226107	14228451	-	-287	TTGGCCCGTAGTTGTAGGTACTATTTTTGAAAACACCATTGGGAGTTCCC
DP00123	DG-EP(3)0123	3R	1416962	CG2925	1415314	1417177	-	215	GAGGCCTTTCACTTAGCGAAATCCCGAAGAAAACACAACTTTTCGTCAGC
DP00126	DG-EP(3)0126	3L	15648567	CG7554	15646470	15648728	-	161	AACCGAGCCGACTCGAGTCGATCCGATCCGATCCCATCCGGTCCGGAG
DP00149	DG-EP(3)0149	3R	7415606	CG6791	7411438	7415882	-	276	CAAAAATCAGAGCCATTTTGTTTGCGGCGTCGCAGAGCTACGGGCCGCAA
DP00163	DG-EP(3)0163	3L	12544990	CG10571	12538221	12553565	+	6769	TGCTTGCTGCTGCTTTGCTTTTGCTTTGCTTTTCGGGCTGCTGCTGGC
DP00208	DG-EP(2)0208	2L	20386878	CG10949	20384913	20386660	-	-218	TAAAATTATAACAAAACGTGGATGGAAAACGGGGAGCACGCTGCC
DP00238	DG-EP(3)0238	3R	23752912	CG5514	23753333	23757873	+	-421	CGTCAATTAAACACTACCGTTAATTAGACANTTTCCAAGAACACAGAGGG
DP00242	DG-EP(3)0242	3R	18502836	CG17625	18503282	18503710	+	-446	ATTTATTTCTCTCTCCACACTTCGGTGCAAAGTGTATTTAAGTGGCCAGG
DP00267	DG-EP(3)0267	3L	20539142	CG4761	20515679	20539074	-	-68	CCGATTCTCTCTAACGGTGATACACCCGAACTCTCAACCCCCAAC
DP00280	DG-EP(3)0280	3L	20161055	CG6948	20161028	20162273	+	27	ATACGTAAAATGACTGTCATTAGTACGTGAACCAACCATAAAACAGCGGG
DP00285	DG-EP(3)0285	3R	7247794	CG6728	7245116	7247433	-	-361	CGTCGATCTTCGGAGCAGCCGACTGCAAAAACAAAGAATTTAGGTGGCGA
		3R	7247794	CG5270	7248135	7255709	+	-341
DP00291	DG-EP(2)0291	2R	6316406	CG13225	6315097	6316644	+	1309	GATTTTTCAGGGGCAGGAATAAAATGGAAATGATTATGGGTGGGATAAAG
DP00293	DG-EP(2)0293	2L	10223701	CG5694	10220169	10224098	-	397	AAATGATGCTGAACATAGTAATTTTCGTTGAGTGTATTACATACACTCGT
DP00300	DG-EP(2)0300	2L	9322932	CG3738	9323002	9324216	+	-70	ATTCTATTAGTACGGTCACACTTATNTNTAGAGCATGATGAAATAAC
DP00311	DG-EP(2)0311	2R	9567611	CG10110	9562415	9567199	-	-412	TCACTGCTCCCGCACCAGGGCTGCCAACTATCGATTGAACGATCAGG
DP00318	DG-EP(2)0318	2R	9025138	CG13349	9023242	9025118	-	-20	TCTTTCGGAGATTTCTTGTTTAAACAATTTCTGCTGGTTTTCATTAA
DP00319	DG-EP(3)0319	3R	18171285	CG7077	18168929	18172950	+	2356	GGTAGGAATGTGGAGGTTACTCGAGAGCATATTAAAATGGTTCGTTAAGG
DP00336	DG-EP(3)0336	3L	15511642	CG7739	15509612	15511942	-	300	TCCTCTGCTTTGTTATTGAAGAAAATCAATAGTGAATCAGATGGGCTGAG
DP00340	DG-EP(3)0340	3L	1645642	CG7971	1635508	1645671	-	29	TTTGTCATCTGGTCACACTGAGGGCGGCATATTGTCGCATATCTAGT
DP00347	DG-EP(3)0347	3L	15285215	CG7250	15285579	15291090	+	-364	AGGAAAACACGAACGAACGCCAGCTGTTCGATGCGATTAGATGGAGA
DP00363	DG-EP(3)0363	3L	18697071	CG4076	18695483	18697216	-	145	CAGAACCTTTTCTTCCATTTCGTCGCGATACAAACGTTAGAAACA
DP00368	DG-EP(2)0368	2R	9484298	CG17386	9484765	9487373	+	-467	ATTGAGTTCATGCAACGCTGCAACGCGGAGATCGACTGAAATTGCAA
DP00384	DG-EP(3)0384	3R	3676169	CG31187	3667220	3679645	+	8949	GCTCTTTGCTCTCTCGCTCTCTAACAAAAATTCGAGAGAGCTTGGAG
DP00390	DG-EP(2)0390	2R	846419	CG8376	845073	865701	-	19282	GCACTACTCGCCTCGTCCTTGCCCCACATGTTGTTTCTATAGTTTTA
DP00393	DG-EP(2)0393	2R	11212696	CG33038	11209631	11213341	-	645	AAGCCCAAAGAATAATCCCCAGCAGAACACGAACTTATTGGTTTGGT
DP00394	DG-EP(2)0394	2L	16769392	CG17928	16769856	16771407	+	-464	AGTGAGAGCCACTGAGAGGAAAGCTTTCAATCGGCGATACTCTCAGA
DP00402	DG-EP(2)0402	2R	14193001	CG15110	14185950	14192961	-	-40	AACAGCGGATTCAAAGCTCGTAACAGTCGGATTTTTAAGTTGTCGTG
DP00415	DG-EP(3)0415	3L	20391673	CG32428	20389201	20391886	-	213	NNNNNNNNNNNNNNNTATTAAGCCGACAGAGCCATCAAAATCCAT
DP00445	DG-EP(3)0445	3R	1473586	CG31545	1472996	1473629	-	43	CACACGCATACACTTAGGGCATAAGTTAATGCTTATCGGTTGGAA
DP00455	DG-EP(3)0455	3L	22194880	CG11489	22191287	22201614	+	3593	AAACAAAACAGCAGAACAGAAATACTCGCGAGTTGGAAACGGCTGCG
DP00460	DG-EP(3)0460	3L	21993405	CG7490	21993320	21994766	+	85	GGATGCAACATTATTCCGAACTTTTAGCAACACTTACCAAAGCACAG
DP00463	DG-EP(3)0463	3R	4502200	CG8043	4502654	4503970	+	-454	CAAGAAATACCGATTTTCCCCGTATAAAGTGCTAAAATAAGCCAAAG
DP00473	DG-EP(1)0473	X	3334784	CG2872	3332975	3413226	+	1809	CTTTTATTTTCAAGCAAGGAAAGGTCACACGATTTTGTGAGCCTAAG
DP00474	DG-EP(2)0474	2L	12082380	CG5325	12082642	12084123	+	-262	TATGCACCAGCAGCAGATGAACGGTCCCACTGATTGATTCAGTCAGT
DP00477	DG-EP(2)0477	2R	16734662	CG30290	16735141	16736323	+	-479	TACAAACCAACAGACAGCAATTCGCCCTGCGTTGCCCAACGACATAG
DP00493	DG-EP(3)0493	3R	19347221	CG10175	19339080	19347361	-	140	GAATCGAATTGAGTTGACCAGAGCGCAATCGATGTGGCGGGCCAAAG
DP00511	DG-EP(2)0511	2L	560461	CG11838	555602	560427	-	-34	CAAACAAGCTAAACAAAACTTTTCCAGGGAATTTAATATGGTACTTC
DP00530	DG-EP(2)0530	2R	10595608	CG8183	10579503	10595963	-	355	TCGTTTTCGCACTTGGTTTCACTTCAATTTTGATTTTCTGTATTGCG
DP00539	DG-EP(2)0539	2R	5086028	CG15862	5056437	5086668	-	640	ACCTACACCGCCTCCCGCCTACAGCCCACTTCGTTTTTTATTACGCG
DP00541	DG-EP(2)0541	2R	19157995	CG4049	19151474	19157838	-	-157	GTCGTGTAGAGAGCCCCACCTATCGGTCATTCATCGTGCAGTCTGAC
DP00560	DG-EP(3)0560	3L	8304815	CG7182	8303128	8305040	-	225	ACGCGCGGTAGTGTTGTGTAGCAGAGTATTTGGCAACACTGGCGGGG
DP00562	DG-EP(3)0562	3R	17949882	CG5740	17942968	17950057	+	6914	GGCACTGTAAATGCGAGAGAATTTAATTTTCAAGAGAGACGCATGCG
DP00582	DG-EP(3)0582	3L	3791050	CG32263	3789771	3790810	-	-240	AACAATCGGGTCTTTCGTAACGTAAATCAGAAACACACGGGACTACA
DP00583	DG-EP(3)0583	3L	1538901	CG12099	1535992	1539083	-	182	TTGTCGGAAAGATTCGGTTTTGGACCCGCAAAGAGCAGCTAGCGCAG
DP00597	DG-EP(2)0597	2L	6549753	CG9595	6548027	6549575	-	-178	TCTGCAGCGTGTGGTATTTTTTCTTACTTTACCGCGGTCACACTGAT
DP00598	DG-EP(2)0598	2R	11307697	CG7779	11306870	11313454	-	5757	ACGCAATTTGAACCGACCGACCGACGATGGGTAATGCGAAACTCTTG
DP00610	DG-EP(2)0610	2L	13817412	CG31842	13816399	13817190	-	-222	TGGTGGAAGTTCGCTCTGTAGAGTGACCACTGTACCTGCTCTTCATC
DP00617	DG-EP(2)0617	2R	10267683	CG11807	10265249	10268198	+	2434	AGCAGCACGTTCGTGAAACCGAGCAAGGACGCGAGAGCGATAGTCTG
DP00665	DG-EP(2)0665	3R	16058805	CG31209	16050954	16070418	+	7851	TATTAATTTGGAGCTCTCGACTACTGCGTAGTTTTTGTTCGGCCGTT
DP00726	DG-EP(3)0726	3R	6238582	CG4043	6239041	6239986	+	-459	TCCGAACTGCTTCTCCAATCAGTTTCTTGCTTTGCTCGTCCGGAA
DP00796	DG-EP(3)0796	3R	2352948	CG15185	2353252	2354280	+	-304	CAAAGGGTATCTTGCCGCCGACTCAGCCACTCTCTCGTCTTTCCCTC
DP00827	DG-EP(2)0827	2L	16772299	CG13270	16772320	16773891	+	-21	AAAAACACGCAGCGAACTCCGATCATTTGATTAGTTTTTGGTATGAC
DP00844	DG-EP(2)0844	2R	19992717	CG12851	19993203	19996843	+	-486	CACACACATACTTACGTCGAGTGAGTGCGGGAGTGGAGTCCTTGAAG
DP00858	DG-EP(3)0858	3L	18566327	CG13380	18564620	18566810	-	483	TCGCAATTCACAACACTGCCAAGCGGCGTTACCTCAAGTTGGCGTCG
DP00862	DG-EP(3)0862	3R	8035397	CG4830	8033898	8036098	-	701	GTGGTTAGGATAATCTCTGGCTTGA
DP00882	DG-EP(1)0882	X	16019495	CG3606	16019865	16024533	+	-370	CATTCCAATGATATATAGATAGATATTTCGATAGGCGCTACAAGACC
DP00954	DG-EP(3)0954	3L	157121	CG7049	155738	156856	-	-265	TTACGCCATTTTTAGGCACATTTTGAAGAAGCCGCTGTTTACTCGGG
DP00970	DG-EP(2)0970	2L	10359139	CG5056	10359107	10360238	+	32	TTTTGTTCGTTTTTTCCTATTTCTATTGTATGTATGTGTTACATT
DP00973	DG-EP(3)0973	3R	3012592	CG10055	3009842	3012394	-	-198	CAAGTCGATTGCACGCGTTAGCTCCACTTTGTGGACGCTTTAGGA
DP01043	DG-EP(2)1043	2R	12062218	CG33142	12059718	12062319	-	101	CCCCCAACAAACAATGTTTACTTATTGTAAAATATTGTATATATCTA
DP01044	DG-EP(2)1044	2R	8657990	CG6197	8658363	8661277	+	-373	CGCGTTAACTGGTCTCTGCGAAATACGCAAACGGTATGAACGTCCAA
DP01056	DG-EP(2)1056	2L	5045175	CG14040	5045417	5046949	+	-242	TAATGGTATTATCCGAATCCTCGGTGCGAGCAGCATGACGATTTGCG
DP01070	DG-EP(3)1070	3R	23731506	CG5003	23728856	23731614	-	108	GCGAAAATTGGCAATAAAGTGCAGGAGCAGCCCAAGCATGGAACAGG
DP01077	DG-EP(3)1077	3R	10580930	CG7362	10575101	10588776	-	7846	ATTTTCTATCGTTATCGGCGCGGTCATACTGGTAACGTATTGGTTAC
DP01088	DG-EP(2)1088	2L	106505	CG12178	103962	106718	-	213	GCAAAACATCAAGCAACACCACCACTACAGATAATAGTAGCTCTATC
DP01100	DG-EP(3)1100	3L	3452354	CG32267	3452172	3452742	-	388	TAGTCTTAAAATGAAATTAAACCATAATAAAACAAATCTTATTGTGA
DP01101	DG-EP(3)1101	3R	1414255	CG2948	1414662	1415258	+	-407	TAAACAACATAAGGCGCCTATCGCCGTCTAAATGAAATCGTCTGTGG
DP01128	DG-EP(3)1128	3L	17856757	CG14353	17857133	17858316	+	-376	ATGTGTGTGTACGATAGTTATGCCGATACATTAGAAGGCATCGGGAA
DP01141	DG-EP(2)1141	2L	12711149	CG5792	12702145	12710708	-	-441	TATATTTTCGGGCCAACAGCTGTTCCTTCCCAAGCCGCACAACTACA
DP01149	DG-EP(2)1149	2L	454535	CG4280	449919	454688	-	153	AGCTGTTCTGTTAGAGAAGTGGTGACAACCCTAACGACAGTGCCAAC
DP01159	DG-EP(2)1159	2R	6755620	CG13197	6756009	6760166	+	-389	GGAGGTACCAAAAAACGGCAAACGCTTAAATCAGCGGAAACCTTTGG
DP01176	DG-EP(1)1176	X	1893656	CG18412	1882976	1893317	-	-339	CCGATCCGAACGAAAAGTAGAGTTGTCGCTGTGGCGCGCGGTTCAGT
DP01186	DG-EP(1)1186	X	15584467	CG15914	15584460	15585721	+	7	TTGAACCGCATTACGGGGGCAGTCACAAACAGCTGATCGGCGCACTGATCGAGG
DP01222	DG-EP(3)1222	3L	1539017	CG7864	1539411	1540492	+	-394	TGGATATTTAAATAATATTAAAGGAAATACTTTTTTTAATTTAATACTTC
DP01278	DG-EP(3)1278	3R	25837571	CG15527	25837492	25837686	-	115	TGTGTTGATTCCGATTCCGCGAGACACTCGGATACAGATACTCACGC
DP01281	DG-EP(2)1281	2L	6448090	CG9526	6448510	6451224	+	-420	TGTTAATCAAACTCGGAGAAAGGCTTTCTCTGTTTTCCACGGCCAGG
DP01300	DG-EP(3)1300	3L	6455311	CG10144	6450756	6454901	-	-410	GGACACGCAAATATAAATAAAATATTTGTTTATTTGAGCGTGCGGCG
DP01302	DG-EP(2)1302	2L	10336520	CG5022	10336868	10340115	+	-348	ATGGTTTCGTTAATCATCAAAATTATCGCGTGTACAATAAGGTTCAG
DP01341	DG-EP(2)1341	2L	19159490	CG17568	19158121	19159686	-	196	ACCTTATCGCNGAGAATTAGCAGTTTAATTGTTTACTTTTAGTCCAG
DP01353	DG-EP(3)1353	3R	20043025	CG5669	20039824	20043316	-	291	AATTTTGTTTTGACACAAACGCAGAAGAAGAAGTGAGAGTGATTGGC
DP01356	DG-EP(2)1356	2L	18124887	CG17681	18120612	18132493	+	4275	AGCCAGCGACTCAGGAGCGAAAAATCCGCGGGTTGGAGGGCGTAGGA
DP01360	DG-EP(2)1360	2L	5797522	CG11034	5797694	5801073	+	-172	CTCTCCCGCTCTTTGTGATTGAATTGATTTCTGATCTCTGCTCCG
DP01368	DG-EP(3)1368	3R	7644762	CG14724	7645099	7646048	+	-337	CGGTTAATTTGACTTATTTTTCAGAGAGATTAATCAAATAGCACGCG
DP01376	DG-EP(3)1376	3R	9653126	CG17956	9652886	9653451	-	325	CACAGGCATAGCATGGTCCGCAGACATTCGGTCCATAGCAGGGTC
DP01378	DG-EP(3)1378	3R	5293280	CG16779	5292228	5301521	-	8241	CAACTCGCAAATAGACGTATCCGTAACTGATATCAGCTCCACAAGTC
DP01379	DG-EP(2)1379	2R	14890206	CG8595	14890618	14894958	+	-412	CTAAAATTGCTCTCTTTGTCAGTGCTCATGCGCCATTGCTCGGCGGA
DP01385	DG-EP(3)1385	3L	2149740	CG15879	2148400	2149598	-	-142	AGTGAAACAACAATTTTAGAAATTAGTCGTTGATCAGCTGTTGTAGC
DP01386	DG-EP(2)1386	2R	634756	CG30440	607185	634707	-	-49	GTAACAGTAGTTTCTAACAGCGGGTGTAAAACCATTGAGACCGCTAC
DP01387	DG-EP(3)1387	3L	16334784	CG4877	16335219	16339703	+	-435	GGTAAATGGCGGGCACGACGCCGCCGAGTGATAACCATATAGTAGTG
DP01391	DG-EP(3)1391	3R	5416714	CG9424	5415208	5416725	-	11	AACATTCTATCGCTGCCGTTCCATCACTAATAGACAACATTGTGACG
DP01393	DG-EP(3)1393	3L	10620712	CG32068	10620918	10621965	+	-206	NNNNNNNNNNNNNNNNNNNNNNNNNNGAAACACTAAATCAGGCAC
DP01397	DG-EP(2)1397	2L	6330754	CG9493	6325091	6330708	-	-46	GGAAAGTGCGCGCAACTGAGAAATCCACACCGCGATTCGACGACGGT
DP01400	DG-EP(3)1400	3R	5084216	CG9740	5083465	5084198	-	-18	AATTCGATGGCATGTTATCGATACATGCGGTTGAATTTACAGCAGCA
DP01412	DG-EP(2)1412	2R	2892539	CG30382	2891412	2892496	-	-43	AGCAGGGAAAATGTCGCTTCAAATCGAACCTACTGTGCAAAATTCAG
DP01417	DG-EP(3)1417	3R	9207608	CG32854	9207070	9207533	-	-75	GTTGTGGTTTTTNCTTGCCGTTTGCCGCTNCTGGTNCACACTGGTTT
DP01419	DG-EP(3)1419	3R	14807045	CG5452	14807140	14808517	+	-95	AACGATAGGTAACACCGATTAAAAAAAAAGAAACAAATGGCGATGTT
DP01422	DG-EP(3)1422	3R	4840326	CG11984	4836019	4840564	-	238	TCGAAAATGAACAATTGAAACGAAAATAAGTTATATTATATCGAGTG
DP01425	DG-EP(3)1425	3R	21731025	CG31090	21722119	21732058	+	8906	ACGGGTCTCAACTCGCTGGCATGTGTCATTACTCAGGATATCGTAAG
DP01426	DG-EP(3)1426	3R	19001632	CG6747	18999299	19001938	+	2333	ATATCAATTTGTAACTTAACTATAGTAAATTCAACACAAAGCTAAAG
DP01427	DG-EP(2)1427	2L	5319564	CG14028	5319812	5320571	+	-248	TCTTCGAATAAACGATAGTATTGAATAGAATTTGTTTTAGGTTCCAT
DP01433	DG-EP(2)1433	2R	5066537	CG15862	5056437	5086668	-	20131	GAGAGCGAAGAGCGCTACAGCGAACAGCTCCTTTTCAACGCACAAAG
DP01440	DG-EP(3)1440	3R	9665604	CG31495	9663979	9665671	-	67	AGGTGGATAACATAATATACAAAACCATTTTGTAAAGAACAGCTGAT
DP01445	DG-EP(2)1445	2L	4786491	CG15630	4728116	4786611	-	120	ATTTCGGAGCCGAGCGCAAAAGGAGAGCTCAGAGAGAAAGCCAGGAG
DP01446	DG-EP(3)1446	3R	25676975	CG7808	25676955	25678717	+	20	CATGTTCGAGTAAAAAGCGAGAAAGAAAGGAAAAGACACGCACAGCA
DP01452	DG-EP(3)1452	3R	7261531	CG5281	7261611	7263263	+	-80	ATCTTAGTCCAGCCAACAATGCCACCTTTTTAAACGACTCGTCATGT
DP01473	DG-EP(3)1473	3L	5567998	CG12756	5566467	5567548	-	-450	TTCAAAGTTTGTTGAACTGCCGAAAAAAAGTGAAGCTACCGTTCTAG
DP01484	DG-EP(3)1484	3L	12871598	CG32115	12869587	12871193	-	-405	ACGATAGAACTGTACTCTGCTCGTTGTCTGCAAGCGAACAGCACGAT
DP01487	DG-EP(3)1487	3L	21415989	CG33214	21414827	21424821	-	8832	GCGTAACGCCATACGATTTTTTGGCACACGATTTTTTGGCCGTGGCT
DP01497	DG-EP(3)1497	3R	15054975	CG5250	15054002	15055015	-	40	GCAACCACAGCACGGTCATACTAAGCTTATGAGCAAAATAAGTGAGC
HP10018	HD-EP10018	X	5966063	CG14446	5966551	5971694	+	-488	TGTGTAAAATTCTGAGAGACCTGAATGAAAAGAGGCATGCATTAGGG
HP10020	HD-EP10020	X	5064403	CG4206	5064500	5067342	+	-97	CATACTGTGGGCATTTAAAGACTGGTTGCGCGGGCAAAATATATATG
HP10026	HD-EP10026	X	17330563	CG5675	17330585	17337067	+	-22	TTCAGCAACTCGATTGGNGCAGAGCGATTGGCAGCAATATAGATAGT
HP10053	HD-EP10053	X	3539515	CG12260	3538208	3539521	-	6	TCAGTACTTTTTCATGGTATTTATGCATACCAATCGATAGGGCAGAG
HP10060	HD-EP10060	X	17320825	CG12992	17310817	17329921	+	10008	CATTATACAGCACTGGATGTATCTAAACTTATTCTAACAAAATCTAA
HP10072	HD-EP10072	X	18594630	CG7326	18592501	18594674	-	44	CAGCCGAAAATGATCGAAAACCCATATCGAGTGTGTGAGCACTATCG
HP10096	HD-EP10096	X	11346086	CG1703	11346490	11349579	+	-404	CACTGAACACGACAACTTCTTTCGGAAATATAAAACGAACCTACAAG
HP10108	HD-EP10108	X	12842419	CG12714	12842020	12845096	-	2677	TGTGCGTGAGCGCGAGGGAGTGCGTGAGAGAGAGCGAGGGAAACAGG
HP10119	HD-EP10119	X	10866832	CG16916	10867127	10868746	+	-295	AAAAAGAGTAGAAAAACACACACATTTAACATTTCGGTCGCTCCTGC
HP10141	HD-EP10141	X	5511088	CG3097	5506228	5511154	-	66	ACAAAACAACAACAACAACAAAGCCCAGAGTGTTGTAAATGTTTGCG
HP10160	HD-EP10160	X	6395036	CG3226	6393482	6394562	-	-474	GAACTGAACCATCGATATTATCAGTAGCGCCATCGATGGTTTGATAG
HP10272	HD-EP10272	X	17630402	CG32495	17629602	17630457	+	800	CTGCGAATATTCGGCCAAAAACATAGTTATATTTTTGTCTGTGGG
HP10277	HD-EP10277	X	1079815	CG11411	1079962	1086891	+	-147	AGCAGTTCGGCTATCTGGTCACCTTGCCTTTATCATTTTCTGGTCTGG
HP10279	HD-EP10279	X	16873645	CG33067	16867909	16873955	-	310	ATCCGACCTACTACCAAAGAATTTTAAAATGAAGTGTTTGACTAAGG
HP10302	HD-EP10302	2R	19433155	CG4356	19422204	19433280	-	125	CGACGACAGAGAGAGAGGGAGCGAGAACGAGCGCTAGTAAGTAAGTG
HP10306	HD-EP10306	X	1829108	CG4061	1829185	1831666	+	-77	GAAGTCGTAGAGGGTAACACATAGCTGGCCTTCTTCGCGATTCGG
HP10335	HD-EP10335	X	9826384	CG2974	9824805	9826079	-	-305	AGTATCTTGTTTTCGCGATCGGCGATCGTTTCGTTCGTTTGGGTTAGG
HP10347	HD-EP10347	X	1979112	CG3299	1971058	1979231	-	119	AGAAGAGCCAGAATCTGGGCCTATGACGCCCACTGTGCGCAGACTGGC
HP10350	HD-EP10350	X	5996217	CG3780	5996209	5997972	+	8	AACCAAAAACTAATTTTCGGCGTTTTCAACATGCAAAAATGCTCGCA
HP10351	HD-EP10351	X	13978043	CG12047	13978502	13988889	+	-459	GGCTTGCAGCTGGAAAGTATCGATCGCCCGATAACAATACCCGAGCG
HP10372	HD-EP10372	X	1111395	CG12773	1107324	1111413	-	18	GAACTTAGAAACAGATAGGCGGCCTATCGTCTAACGCATATCGCAGC
HP10376	HD-EP10376	X	6427993	CG3184	6427970	6429146	-	1153	CCCTGGTGCGGTTATCGTAAGTTCTGTCAGCGCATTTTCATTCGAAG
HP10396	HD-EP10396	X	2381553	CG13762	2378964	2381347	-	-206	AGCGCGCATTGGCTAGCAAATGTGGCGCTGGCTGCGAAGTGCGCGAG
HP10420	HD-EP10420	X	11603400	CG11802	11601957	11603436	-	36	GCACTAGCGCATTTCAGCTGGCAGCTGGGAAATTTTTAGGTCCTGAA
HP10433	HD-EP10433	X	16153264	CG9968	16148256	16153236	-	-28	TAGAATCGAGTAATCAAAGTAACAACAGGTTGTTGTCCCGCCCTGGCG
HP10439	HD-EP10439	X	18388760	CG6551	18388723	18392189	+	37	CGGTTCATGGTTATTCTTTGTTTTGCTGCGGATTGGGATGTGATTAC
HP10446	HD-EP10446	X	17440385	CG8173	17438360	17440617	-	232	TTGTAGAGCACTCAAACTCTACTAAGTAATAGCTTATAAACTTCCGT
HP10496	HD-EP10496	X	1822026	CG4281	1819089	1821908	-	-118	ACTGGNCGGTGCTCGATAACCAGTGTTTAAAATACTAAAGGGCCAGG
HP10509	HD-EP10509	X	5435434	CG3149	5433320	5435581	-	147	AAGATGCCACCGCGTCCGAATGGCAAAATCAGTTAAAAGCACAGC
HP10559	HD-EP10559	X	2204463	CG7803	2204541	2207322	+	-78	TACACATGATATCGATTGGTATCGACACTACGGCATCGATACCAACT
HP10598	HD-EP10598	X	14614097	CG9517	14606374	14613599	-	-498	CCGAAAAGCTTTTGCAATGGTAACACAAACGTTGAATGGAGCACG
HP10633	HD-EP10633	X	20736851	CG32512	20726423	20751361	+	10428	CAAATCAAATCTAATCGGACATGAGGGCCACGTGGGTACCCCCATAA
HP10661	HD-EP10661	X	11746359	CG1803	11743092	11747716	+	3267	CACTTGACTTTCGTAACACTTTTTTTCTTCAATTTCTTTAGTTGGTC
HP10668	HD-EP10668	X	21022681	CG1685	21018916	21022252	-	-429	GGTTGTCGACGTTCGCGAACACCTCCAACGACAAGGTTGCCCGAGTG
HP10673	HD-EP10673	X	6041492	CG12219	6039427	6041646	-	154	CAGATCATTTTATTCCGCTTTAAAATATACAATTTTTTTACTTTATT
HP10676	HD-EP10676	X	4270867	CG3556	4270847	4274455	+	20	TTTTTCGCCAGCGCTTCCTGCGATTTTTTGATTTTCAATGTTCTCAG
HP10680	HD-EP10680	X	14856690	CG32589	14856769	14857589	+	-79	CGCTCAGGTTCGGCGGTTCGGCGGTTCGGTGGTTCGGTGGGTCGGTG
HP10729	HD-EP10729	X	19252076	CG12233	19250075	19252770	-	694	GCGTGGCCGAGATATCGATAACGGCGGGCAGGGCGGGTGGTTCGG
HP10734	HD-EP10734	X	13561201	CG11063	13556981	13560918	-	-283	AGTTTCGTGTACAAGTTTTGTATATTTAAAGGTTTTGGTCTGCCG
HP10781	HD-EP10781	X	7647026	CG10946	7644578	7646727	-	-299	ATAAGTAACCGATATTTATCGATAGGCAAAGGATTACCCTCGCACAT
HP10784	HD-EP10784	X	21420248	CG14617	21415266	21420323	+	4982	GCGGCGAATTTAGAACGACACACCAA
HP10787	HD-EP10787	X	5777625	CG4336	5776121	5777552	-	-73	TATCGGAACAACAGTAGCCGAATTACAAGTAGGCGCTGACCCCTGAC
HP10800	HD-EP10800	X	15722655	CG9177	15718176	15723005	-	350	AAAGATTTTCTCCGAAGTCCACGAACATACGACTAAACGTCACAGCA
HP10820	HD-EP10820	X	12628287	CG32650	12628207	12629329	-	1042	CAGCTCGAGCAATTCGCCGCGGGAGAACTTGACGGTCCGATAGGAACG
HP10852	HD-EP10852	X	20184387	CG1812	20184345	20188630	+	42	GCAATAATTTAGCTAATTTCGTGCGTATATTTGTCGTAGAACGGT
HP10865	HD-EP10865	X	19383291	CG12234	19377544	19382885	-	-406	TGTATGTTTTGTGTGTGCGTGAGTGTGTGAGTGCCTGAGCGGCCTGG
HP10871	HD-EP10871	X	6561248	CG3075	6558551	6561291	-	43	TCCAGTTTTCGCCCTCACCGCCGCCTGGTCACACTGACGCTCGCGTG
HP10872	HD-EP10872	X	12227689	CG15730	12225054	12227257	-	-432	TCGATTGCTCCGCGAAGCTTTGCCGCTGTGTTTGTGTTATCGTCGGC
HP10881	HD-EP10881	X	11636444	CG1559	11631095	11635998	-	-446	ATAATGTGACCTCATCAAGATTTGCCTTCAGAAGCAAGGGTTCCTTG
HP10892	HD-EP10892	X	10214014	CG17255	10203892	10213845	-	-169	TCGTGGTCCGTTTTCTCTTTTTGTCGGCATCGATGCATAGAGTCCGTG
HP10915	HD-EP10915	X	13542173	CG11095	13542358	13543537	+	-185	TTGGTTTTTTGTCCAATTCCAAAGTTCGTTGCGTTCGCATTTGTTTAC
HP10920	HD-EP10920	X	2031594	CG2918	2028039	2031850	-	256	GCCGCGATTAAGAAGAACAAGCAGCGGCACACGAAGAAGAAGAGGAAAACGTTGACG
HP10943	HD-EP10943	X	18211085	CG6361	18211061	18214704	-	3619	TACCCACTGACGTTTTGCAGCAGCCCTGGTTTCGGGACAGCTGTCAA
HP10945	HD-EP10945	X	16386111	CG9723	16384239	16386032	-	-79	GATTCAACCAAGGCGGTGAATTCAGTTGTTCGACTTTGATTTTCCAG
HP10953	HD-EP10953	X	16061205	CG9919	16059456	16061759	-	554	ACCAGTGTACCCCATCCAAATCCAACGCATAATCATGTGTATCTGTG
HP10970	HD-EP10970	X	12861957	CG4330	12862198	12865225	+	-241	TAGAATGATGGCGTAGTTCTTTGGGAATTTCAGTCATTGTTTAGT
HP10973	HD-EP10973	X	5685901	CG32756	5686086	5688234	+	-185	NNNNNNNNNNGCAAGTATANAACTTAAATTNCAGGTGCACGTTTTGA
HP10984	HD-EP10984	X	13930686	CG11590	13930863	13931566	+	-177	GCATCTCCGCCAGTTGCTTGCCCCTTCGCTGGTCGCTGGTGCGCAAC
HP10989	HD-EP10989	X	5420657	CG15779	5421102	5422818	+	-445	CAGCCAACATGTTCGATCGCGCTCGGACTAAAAAACTGTAGCCCAGC
HP10995	HD-EP10995	X	16617585	CG9099	16616568	16617527	-	-58	AAGAATCGGCATTAGAANAATACCGGCTGTACAGTCAACCCATGA
HP11008	HD-EP11008	X	13016572	CG15743	13016689	13018400	+	-117	AGATCAATAATTGTGAAGATCAGCGGTATTAAATTATTTAGTTCACT
HP11031	HD-EP11031	X	8345216	CG12109	8341307	8345172	-	-44	ACTTTAGTCTTGGTAGAAGTCTTTAATATGGCAAAGTGAAGAGTCAA
HP11041	HD-EP11041	X	19421739	CG14228	19421548	19424458	-	2719	GATTAGATACCGTTATTTTCGGTAGAAGATATTCAACACCTTCCATG
HP11042	HD-EP11042	X	5648253	CG12236	5648501	5653455	+	-248	NNNNNNNNNNNGCAAGTAAAAAACTTAAATTGCAGTGCACGANGAAC
HP11051	HD-EP11051	X	5412402	CG4111	5412817	5413931	+	-415	GAGAATGTAAACAAAGCAGCAAGGTGGCAACGCCGCACTCACTTACT
HP11088	HD-EP11088	X	16063779	CG9921	16062281	16063308	-	-471	CCGCTACATACACAGACACATTTTCATTTTGTGTGTTCCCGTCTG
HP11158	HD-EP11158	X	12640744	CG4645	12640613	12642575	+	131	AAAAAAATATCTGCTGGCAGCGATGGCTTATCGGTTATCGATAGGCG
HP11181	HD-EP11181	X	7031554	CG1659	7029057	7031681	-	127	TTGTTGTTGTCGTCCGCAAAAGCAACTTAACGCACTTAAACGCTAAA
HP11195	HD-EP11195	X	5429777	CG3160	5425812	5429846	-	69	GATAACAAAACAAGACATAAACAGATATGAAAAACTAAAAGCCCAGG
HP11205	HD-EP11205	X	5658186	CG3726	5657553	5682046	+	633	CAAAATATTACGATAAAAATTGCCGTTGTTNCTCGCCGAAGGTTT
HP11209	HD-EP11209	X	5495952	CG15771	5496013	5499211	+	-61	TGAAAAACCGAAAGAAAGTGCGAGGGCGCATGGGAAAACAGTGGTGG
HP11210	HD-EP11210	X	15477633	CG8944	15472349	15477221	-	-412	ATGGCAAGTGTGACCAGATGGGGGAAAGACAACTAGAGACTTCAAAG
HP11232	HD-EP11232	X	12193653	CG1900	12190450	12193768	-	115	AACAAATAAACAGCAATAAATTGGAATATATGGGATATATAGCCGCG
HP11235	HD-EP11235	X	18563234	CG7103	18563662	18573859	+	-428	ATCGGGAGAGTAATGAGCGGAGCGGTTCGGTTCGGATTGGATGTGAG
HP11243	HD-EP11243	X	2011687	CG3078	2011171	2016635	-	4948	TAGATGCTTATTGTGGCTCATAAAGCTCTTCTCTCCTCTTCTCATGT
HP11255	HD-EP11255	X	11092284	CG11752	11091938	11092433	+	346	TACAGCAATCCTCCCCTCTCTTTCCAGTTCCATTTTTCCATCGACAG
HP20033	HD-EP20033	2R	10045022	CG7761	10045021	10055067	+	1	ACTCGCTTATAAAGGCTAAACTATCCTAAAAATTAAAGACGCGTCCA
HP20126	HD-EP20126	2R	9493027	CG10108	9491062	9496061	-	3034	CGATATATGCCGAAGTGGAACCGAAGCGGGAACTGGGTTAAAACCCCA
HP20183	HD-EP20183	3L	15098437	CG6869	15096019	15103276	+	2418	ACATCTCTTTCTGTTATCGCTTACTGTTATGATAACCTCGATAACCACGG
HP20201	HD-EP20201	2R	16435606	CG9709	16432941	16435991	+	2665	CCAGGAATGTTTGGCACACAAACTGCCGGCCATGCAGCTCAGCTGCAC
HP20234	HD-EP20234	2R	5538275	CG30320	5537049	5537903	-	-372	GAGAGCAACACCTGCCCGTCAGTGTGTGGGTGTCTGTTGTGGTTTTGC
HP20235	HD-EP20235	2R	19934993	CG10142	19932196	19934592	-	-401	CCCTCACGTTTGCTTGTAGGTCAGCCGGC
HP20255	HD-EP20255	2R	17123756	CG6562	17123722	17129318	+	34	GTCGNTNGCCGAAGCTTACCGAGGTGTACACTTAAGTTCAGGTGCACGTT
HP20256	HD-EP20256	2R	8904485	CG6357	8904790	8906457	+	-305	TGAATGCAGCTGATTTTGAGTACTTGCAATTATATATGTATGTATTCC
HP20265	HD-EP20265	3R	7503836	CG18476	7500649	7503853	-	17	TTTTAATGACCGAACGGTATTTTCCATCTCTCGCGTCAAGGTCAT
HP20268	HD-EP20268	2R	9922068	CG10220	9921239	9924471	-	2403	ATACGAGTTTTCGGCCCTTTTCAGTCTTAAAATAGGAGAAGAACCCTCCAC
HP20380	HD-EP20380	3R	14849520	CG14286	14849886	14850488	+	-366	CGGAACGAATTCTGGAGCAATTCAATAATGCTGTGCAAGCGTCCG
HP20385	HD-EP20385	2R	19217901	CG4326	19217229	19218005	-	104	TAAATTAAAGTAATGTCGAGGCGAGGACTCCTACTAATGGGCCAGTG
HP20395	HD-EP20395	2R	13471451	CG17533	13471576	13472767	+	-125	ATCAAATAAATATGGCGCCTCTTTGGCTTCTACTTTTAGTACTAGGC
HP20398	HD-EP20398	2R	10057326	CG10265	10056052	10057557	-	231	GGGCAATCGGCTAGGTGGCGTTGGAACGATTGGAG
HP20539	HD-EP20539	2R	10629648	CG8195	10626419	10629511	-	-137	TTCGATAGGTTGATGTTGTACCATCACTAATAGCAGCTCTGTCCAGC
HP20628	HD-EP20628	3L	1711606	CG2086	1696223	1711722	-	116	AACGATATTTAATAATTTTAGTAGTAGTAGTTCATTATAGCCACATG
HP20647	HD-EP20647	2R	2309951	CG11086	2310065	2310905	+	-114	ATCAGAAATGCGAGAGCGAGAGCTTTTTAGGGGGTTCGCTCTCCCGC
HP20661	HD-EP20661	2R	5089074	CG1407	5089069	5093521	-	4447	CTGGAACAAGCCACTCGTGTGCAGATGACGACTTAAGTCGGTTCGAT
HP20669	HD-EP20669	2R	18888328	CG11173	18887049	18888293	-	-35	CAATTTTCCAGCAGGCGTCGCAGTTTCTGTAACTTTTTGGAACTG
HP20684	HD-EP20684	2L	13192889	CG5547	13192638	13199718	+	251	ACGACAGCGACGTTCACGCTTCGAGAGCTGTAAGTTATTTGTTCTGAG
HP20718	HD-EP20718	2R	6735758	CG30035	6730467	6739495	+	5291	CCGCATGACGGATGTTCTCGCCGCGTTTGTTGCCCATCTCGTCCATC
HP20721	HD-EP20721	2R	19286767	CG30418	19286831	19298661	+	-64	CAAAGAAAGCCAAAAAGCCCGAGCGTCGAGAGCAGGAAGCGACTGCGA
HP20831	HD-EP20831	2R	18400886	CG9875	18401247	18402113	+	-361	ATCGGATTGTTTTGTTTTGTCGGCCGTTTTGAGCCGTATATTTCCGCG
HP20842	HD-EP20842	2R	6730302	CG30035	6730467	6739495	+	-165	GCTTGTCTGTATGGGTAAGTTGGAGAGAGAGTATTTTTGGGGACAGAG
HP20852	HD-EP20852	2R	3962023	CG13746	3961310	3962119	-	96	TGTGTATCCACTTTTATTCGTCAACTTTGCTCGATTTTAGCCCGTAG
HP20927	HD-EP20927	2R	13237441	CG10916	13237405	13238424	+	36	CAAATTTATTTCACAACAATGAGCGGAAAACGAAACGATTCGTATCA
HP20943	HD-EP20943	2R	11384424	CG8060	11380037	11384442	-	18	CTCCCACCTGGTCACACTGCACTCCGAGCAAAACAAAATAATCCACG
HP20979	HD-EP20979	2R	19020736	CG3825	19019169	19020846	-	110	ATTCTGGTATAAAACGTGTAAAACTCTGAATATTATTGTGCCTGG
HP21053	HD-EP21053	2R	7696495	CG8811	7693680	7697091	-	596	ACGAACAGCCCGCCACAATTTCTCACCTTGAAGNTGCGCCGTCCCGC
HP21070	HD-EP21070	2L	6553725	CG9596	6552389	6553825	-	100	GAGGACATCCCCAGAATCCAATTGGGCGACTACATCGTCATCCAGCG
HP21089	HD-EP21089	2L	19504787	CG10137	19504769	19511075	+	18	ACGCACTACTTTGCCACTTTTATTCGCTAATCCGCACATAAAGTGAG
HP21139	HD-EP21139	2R	7098323	CG8321	7098661	7100973	+	-338	GTTTCTAACTTTTTTCTTTTCAATTTCAAAGTCGCTCTTAGGAGGGC
HP21179	HD-EP21179	2L	6486741	CG31638	6483338	6488336	+	3403	AGCGGGCAGCCAAAAGCTNCTCGCTGTAGATTTAAGCTTTCTTCAGT
HP21201	HD-EP21201	2R	19924931	CG9047	19925139	19930020	+	-208	TCACACTGCTCANGTTATTTCAATTGTTTGTCCCGTTTGCTCGAGCA
HP21216	HD-EP21216	2R	14459507	CG17246	14455576	14459668	-	161	CAAACACCCCATCTTACAAGCGCGTAAAACCTCGTTTTCGGTCCAAT
HP21219	HD-EP21219	2L	8300382	CG7818	8300671	8302194	+	-289	GACAACTGTGCACGTTTACTGTGAATGGCAACATTGGTTGGTTTCAC
HP21404	HD-EP21404	2R	9819882	CG12859	9820247	9820799	+	-365	CAACGAAAGTTTTCCAAAGTTTTATTTCCTTCTCGCAAAGTCTGCTG
HP21640	HD-EP21640	2R	8515227	CG4840	8515378	8518107	+	-151	TCTTATCGATGGTAAACAACATCGACGGTTTACGAAAATTAGCATTCGC
HP21725	HD-EP21725	2R	16565708	CG30289	16564006	16565384	-	-324	NATCGGTTAAACGGTTCGGCCGAAGCTATATAAGCAACCCGCAATAGC
HP21741	HD-EP21741	2R	10746074	CG30091	10744296	10746128	+	1778	ACCATTTCCCCGATCCAGTCCAAGTATTCGAGAACATTGGTGTAG
HP21752	HD-EP21752	2R	11407523	CG7997	11404972	11407904	-	381	AAAATTAGAAAAATTACCTAAGGTACAAACGTAATGCGGTACAACAATTAGAGCTTGT
HP21761	HD-EP21761	2R	12612099	CG4903	12612535	12619379	+	-436	CAAAAAGAGACCGAAACCGAGAGAATTTGCCCAGCGGATTGGATTGG
HP21765	HD-EP21765	2R	20030481	CG3829	20029525	20034056	+	956	GCNCGCTCCGTTGNAATCGGAACCACTCTCTGGGAGACGAACTGCACC
HP21794	HD-EP21794	2L	13255704	CG6043	13249880	13272856	+	5824	CATTGAAGTCGGGTTCGGTTCGCCGGAGGTTGGACGGCA
HP21810	HD-EP21810	2R	19173973	CG4057	19170206	19177119	-	3146	GAGGCGCCTTGAATGAGAGTCCTTAGC
HP21840	HD-EP21840	2R	19094992	CG3182	19092773	19096607	+	2219	GAGCATCACGCAAATAGTGAATGCCTTTTCAGCATCAGTATTCGGTG
HP21858	HD-EP21858	3L	15953358	CG5830	15941532	15953614	-	256	GCGTCTGCTTTTCGCACACAGCTTCGCAGCGTTTTATTTATAAACGCCCACACAG
HP21916	HD-EP21916	2R	9018645	CG33184	9018913	9020383	+	-268	AGCGAGATGACTATACAAGCAGCATCTGGGCATAGCGAGGCAGGG
HP21927	HD-EP21927	2R	6353685	CG13213	6349879	6354477	-	792	AGAACTCTCTCCTCTCCGAATCGTAAATCTTCGTAAATCTCACCTGCT
HP21974	HD-EP21974	3L	9123481	CG10537	9109305	9136314	-	12833	ACAAAATTGTAGGGTGTGAGTCGAGTGGTAAAAAAAGTTGGCCCCACCCC
HP25015	HD-EP25015	2R	19806017	CG3880	19804333	19806116	+	1684	AGGGCTGGCTGAGCACGAAGTTGGGCATGGCACGCAGGAACTGCGGA
HP25023	HD-EP25023	2R	16728774	CG10306	16728821	16729755	+	-47	ATGCTTAGTAAAAACATAACCTCGCTTTTGCCGCAGCTACAACCCAG
HP25057	HD-EP25057	2L	7460862	CG6055	7458781	7464436	+	2081	AGACCTCGACGCCATCAAAAGCGAGTTATCTAGATACACAAAGGTGGG
HP25063	HD-EP25063	X	87201	CG32816	74459	92237	-	5036	GTGGCTGCGGCTGCATTCGCTGAGGTGGGTATTTTTTCTCTTCGAGTAGCG
HP25066	HD-EP25066	2R	2977650	CG12159	2976234	2977364	-	-286	TTGCAGCGCAATGGCCGAACGGTCACACATTTTAATAGTTAGGAATAA
		2R	2977650	CG1877	2977757	2981878	+	-107
HP25105	HD-EP25105	3R	12496331	CG10388	12482116	12560366	-	64035	GAATCGGTGGATCCGGCGAAAATCGTGGCGTAACGTGGTCTATCG
HP25120	HD-EP25120	2L	3152172	CG8825	3152525	3154972	+	-353	ATTTCACCAGTCATGGTCACACTGTTTTCAATGGTCAATGTTGTGTG
HP25150	HD-EP25150	2R	10375095	CG8153	10375211	10381567	+	-116	CATCTCTACTGTTCTCGGCCTCTGCTTTTTGTCTGTTTTCTACCAAG
HP25186	HD-EP25186	2R	19605186	CG11414	19605196	19608634	+	-10	CGAGTTTTCTAAATTCTGAGTTTTCTTTTCGTCTGTCGTGTGTG
HP25195	HD-EP25195	2R	10238929	CG18285	10219164	10254019	+	19765	CGCAGAGTCAAGTAAAGAGGGAAGCATGCGTGGAGTATTCCAGAG
HP25259	HD-EP25259	3R	4007279	CG9656	3973087	4007179	-	-100	ACGCAAGCGAATGAGTCGCAACGCTCAACAAACCCAGCACAAGTACCTC
HP25329	HD-EP25329	2R	3023146	CG2910	3023387	3027592	+	-241	CGATAGCAAACACGTATCGTTATCGAATACCGCAGTTAACTTTCG
HP25333	HD-EP25333	X	4458948	CG6986	4448531	4470107	+	10417	CACATTCGGCTGCCAATTATGCTCGGCAATGGAGAATGGTGAATGGG
HP25336	HD-EP25336	2R	5112760	CG12918	5111495	5112776	-	16	GGTATTATCAATAAGGTTTNCTTTAAAACGTTTACCACAAT
HP25386	HD-EP25386	2R	7046635	CG33145	7045294	7047665	-	1030	GGAAAAGTACAACGACATCATTCAGGAGAACTTCGTGGATAGCTACA
HP25496	HD-EP25496	2R	18410171	CG13550	18410457	18415029	+	-286	TGCGCAGGCGAAGTGCAGATATTTTGGCGCTCTGGCCGCTGCCACAC
HP25532	HD-EP25532	2R	17117174	CG2921	17117088	17118888	-	1714	ACTTTATCAATTTATAAACTTTCCGCAGCAGTACAATTCGGCTGGAG
HP25601	HD-EP25601	2R	2987540	CG8791	2987578	2990828	+	-38	GGCTGGCCCCGAAAACTATGGTAAACTGCGGAGCGATTGTTGTAC
HP25604	HD-EP25604	2R	6462134	CG30023	6449443	6462140	-	6	GCTTCATGTAATGCCCGTTTGCCGCTAAAGTCACGATGTTCAGACTTC
HP25609	HD-EP25609	X	5054758	CG4198	5053880	5055849	+	878	NNNNNNNNNNNNNNNNNNNNNNNNNNNNNNNNAGGTATGTAAATCTTCTAGAG
HP25783	HD-EP25783	2L	6063302	CG9154	6061997	6062830	-	-472	TAAACGCAAGTTTTTCTCGTAAATTAATACGTATCAGTTTGGTCGGGG
HP25847	HD-EP25847	2R	16185774	CG30388	16173007	16186106	-	332	TATCGACCGATAAGCATCAGTCGATAACTGCCTGCGAAGCAGTCG
HP25926	HD-EP25926	2R	2571042	CG12736	2569428	2571355	-	313	CTGTTCGTGTTTTGGTTTTCCGCGACGTGCTCGGTGTTACGTGCTCTG
HP25975	HD-EP25975	2R	13189798	CG5753	13181630	13189566	-	-232	TGTTTTGATAATATTTTGGCTGGACTCATTCGCCGGTTGGCTGGC
HP26047	HD-EP26047	2R	4854916	CG1698	4853976	4858640	+	940	AAAAATGTCAAAAGTGACGTGTAGACTGCAATTACCCGCTAACTTGGC
HP26085	HD-EP26085	2L	11978835	CG16969	11978835	11979708	+	0	TGCTTAAATTGACCCGAAATTGATTGTTTGATTCGAATGGGCAAGCG
HP26095	HD-EP26095	2L	11979826	CG5202	11979798	11981690	+	28	GAGATATTTCACTGGGATTCGTTTCGGTCATATCTGTTTTATTCCGGCA
HP26136	HD-EP26136	2R	15326774	CG9183	15326670	15327431	-	657	GAGATATTTCACTGGGATTCGTTTCGGTCATATCTGTTTTATTCCGGCA
HP26144	HD-EP26144	2R	12533409	CG4816	12533357	12538378	+	52	AAAGTTAATTACCGCTGTTAAATGGCCCTTTCGATTATTGCTCTTA
HP26150	HD-EP26150	2R	20055678	CG3533	20055620	20073656	+	58	CGTTCCTCGAAAAATTCAAAATTAACTGAAAGTATCCGCACATCCGCG
HP26212	HD-EP26212	2R	7101918	CG8340	7102039	7103566	+	-121	CTTAACGAATCGTAAAAGTATTCTTAGACAAAATTAAAATGGTCAGGC
HP26217	HD-EP26217	2L	8064149	CG18780	8064040	8065075	-	926	TATGTATTTTTAAAACAGCTGATTGGAATAATGATTAAAGCTGTGTGG
HP26236	HD-EP26236	2R	10749432	CG30082	10748729	10749425	-	-7	TCGGAGCCACTGTCATCTCTAGCAGCACAGCACGAGTAAAGGTCAGC
HP26250	HD-EP26250	2R	13243973	CG5140	13244230	13246715	+	-257	ATCGATAACAGCGGGAGCACTGTGGCGCTATTTACGAAAGCACACCG
HP26298	HD-EP26298	2R	15651310	CG13434	15649931	15650919	-	-391	TAAACACTGGCTGGTAAAATATTATTCAAAATATGTATAGCACAA
HP26308	HD-EP26308	X	3406248	CG2872	3332975	3413226	+	73273	GAGGAATATAGGAGTTGCCAGTCCAACCGCTTCGTCTCCGGTAGG
HP26385	HD-EP26385	2R	5110188	CG2249	5110116	5111507	+	72	TGGGAAAAGTTGCGTGCAATCACACTGCTGCGGCCCAACATCTCGCA
HP26447	HD-EP26447	3R	5149041	CG8861	5120671	5154243	-	5202	GCTTGTGTGTATGCGCATGCAAAAATGTTGAGTTTGTTTGGGCACCT
HP26465	HD-EP26465	2R	6348681	CG13220	6349145	6349829	+	-464	GCGCAGGAGAATGAGTGGAGGAGTGCCTGAGAGGGGGAG
HP26541	HD-EP26541	2R	13737089	CG15085	13731241	13737252	-	163	GCGCGCGCTCCACGTTCTCAACTGATTGCGATCGTGCTCGTGCAGCG
HP26676	HD-EP26676	2R	8501996	CG30061	8499796	8501511	-	-485	AAAAAAAAGCACGTCCAAACCGAACCGAAGTCAAAAGCCAACTGCGG
HP26689	HD-EP26689	2R	7053599	CG8972	7051427	7053469	-	-130	TAGCTAGCATCGATTTTCGATGAAAAAATGAATTTTTACATCACTAG
HP26709	HD-EP26709	2R	15704482	CG9954	15704683	15705386	+	-201	TGCCTTCCAGGTGGCATCGCTGGCAAAGTTTAAGAAGCTGCCTA
HP26747	HD-EP26747	2R	4486005	CG8806	4484703	4486743	+	1302	AGCACGTAGTTGAATCCATTGGAGGCCTTGTTGCCATTGGCCTTAAA
HP26756	HD-EP26756	2R	16171730	CG4050	16167272	16172034	-	304	TCCTCTCCCATTTTAGTGACATGGACGCCATTACAACGGCGATGG
HP26836	HD-EP26836	2L	13007621	CG9934	13002129	13008304	-	683	CGCCCGAATGCGATCCGTATATCGACACAAATGCTTCACTGGCCAGG
HP26877	HD-EP26877	2L	421223	CG4087	421596	422371	+	-373	TATACATTTTTTTTCTTTTTTTACAACTAAGTCTTCTTGGTCCGACA
HP26928	HD-EP26928	2R	18900521	CG30176	18896846	18902359	-	1838	TGCGCGATTAATCGCATGAAAATTCGATCTCGCCGCGCAAAAGGTTCC
HP26961	HD-EP26961	2L	19376199	CG17544	19368449	19376574	-	375	CCNACTTGTTGTTTTCGCGGTNATGTAANANAAGGCAGTCGGTAAACT
HP26972	HD-EP26972	2R	8889242	CG13339	8889606	8890291	+	-364	TGGTATTTTTCAGCGACGCCATGTTGGATTGCGAACAACAGTTAACA
HP27003	HD-EP27003	2R	12803696	CG6401	12801577	12803382	-	-314	TGCTCTTGAATTCGTCCATTTTGGCCTTGGAATTCTGCATGATTTAGC
HP30043	HD-EP30043	3L	13470465	CG10743	13470822	13473844	+	-357	ATATTTGTTATTTTATCCTTAATATTTGTTTTGTTGTGGCTCCTGGC
HP30186	HD-EP30186	3L	7556632	CG7520	7552635	7563506	+	3997	CACAATCGCACAAAAAAAACCGATTCGAACCGAACCGAATGGCTTAA
HP30192	HD-EP30192	3L	15107607	CG6876	15107962	15110017	+	-355	ATTTGACAGAATATTTTTTGGTTTTGGCGCACAATCGCAGCGTCTGC
HP30216	HD-EP30216	3R	1426850	CG1427	1427275	1428905	+	-425	GCTTCNCCAAAATGTTGCCACCTTTTGGACACCTTAGTGAGCTCTGT
HP30265	HD-EP30265	3R	5403475	CG9423	5400222	5403522	-	47	GCTTGTCGTGACGGTACTATTACACAACTCTAGCAAAGTATCGATAT
HP30290	HD-EP30290	3L	20302932	CG5498	20300943	20302632	-	-300	CGCAAATCAGCTGTTCCATCCAGGCTACTAGATTAAAAAGTTCTG
HP30327	HD-EP30327	3R	4069521	CG9636	4066481	4069529	-	8	ATCAATCACGGTGCGCATCTCTAATGAAAATAGGAAAAGCGAAAGTC
HP30339	HD-EP30339	3R	23103590	CG3350	23102452	23103582	-	-8	TTTAGAAACTGCATACAATTAATTTTTGTAGCAGAGTGTAAGATGTG
		3R	23103590	CG3373	23103858	23106677	+	-268
HP30345	HD-EP30345	3L	6133280	CG7376	6133777	6138306	+	-497	TATCCCGGTCTCTCTCTCACTCTCTCTCTCTCTCCTGATCGACGTGG
HP30346	HD-EP30346	3L	8482477	CG6662	8482452	8483571	-	1094	AATTCACTCGTCCGGCGACTGCGACCACTATATAAGGACCGGAAT
HP30350	HD-EP30350	3R	14425525	CG14305	14424494	14425835	+	1031	TAGAACTGACTGCAAGTTTGCAAAATCTCTGAAGCCACTCATCCCTG
HP30369	HD-EP30369	3L	17570223	CG6259	17568997	17570377	-	154	TTTGATGACTAATTGTCTTCTTCTTTTTCCTATACCAATCAGCTGTT
HP30374	HD-EP30374	3L	11080842	CG6233	11079496	11080733	-	-109	TGGCGAGTTATCGGCACATCTCTAACAAACCCAGCAAGCCGGTGG
HP30399	HD-EP30399	3R	11959473	CG4316	11954469	11971024	+	5004	TATCAGTGCGATAGTATAATTTCTGACTATTACTGTGATTGGGAAAG
HP30405	HD-EP30405	3L	16558192	CG4098	16557017	16558099	-	-93	AAATCGTTCCCAAGCAGTGCTCACAGAAGAGGCTGTGCGAATAGTACA
HP30421	HD-EP30421	3R	8233820	CG5167	8232273	8233843	+	1547	TCGATACCGCTGTTGGCTGCCTTCGTTGTTTACCTTTTGGTCATTAG
HP30448	HD-EP30448	3L	5650697	CG5406	5627128	5707347	+	23569	GCTGCCTGGCATATCCACATCCTTTGTGG
HP30515	HD-EP30515	3L	9445708	CG32036	9445667	9446826	-	1118	TGGCCACACTGCTCCGCTCCCCATCGCAAAAAGCGGAAGCTGCAACA
HP30518	HD-EP30518	3R	19848164	CG5933	19848571	19850532	+	-407	CGAATGCAACATTTCGAACGCAATCGTCGTGCAGTCAACATCTCAGG
HP30532	HD-EP30532	3L	13443829	CG10083	13441101	13443866	-	37	TTAGACATCGCCTGTTGTCCCAGCTCTAGTTTGTTGTTGCAAAAAAA
HP30542	HD-EP30542	3L	15092986	CG6859	15093223	15094928	+	-237	ATATGCTCCAATTTCCACCGTTCCGCCATCGTCGCTAACATTTGAAA
HP30577	HD-EP30577	3R	7383369	CG10898	7383469	7385622	+	-100	CATAAATGGCATTGCAATAAATGAGTGTGCACCACCTAATGACCCAT
HP30667	HD-EP30667	3R	8517170	CG6174	8517477	8519973	+	-307	CGTTCCAACTGAGGTCATACTGATCAAACTGGATGAAATGGCCGAGG
HP30672	HD-EP30672	3L	19723634	CG14103	19722461	19723610	-	-24	AGGAACAATCGATACAGTTTTTGGATATCGATATATTGTTTTGAG
HP30676	HD-EP30676	3R	10567310	CG3563	10567327	10619368	+	-17	CTGGAACCAAAATCGATGTTTATGCGATACTATCGATGTATAGGG
HP30685	HD-EP30685	3R	21051865	CG10420	21050013	21051897	-	32	CTCCCTACGGTCATACTATTAACCACATCCACATCAGAAGTCTGAAA
HP30742	HD-EP30742	3R	16135476	CG15684	16135942	16136493	+	-466	CGGTGGAGCGGCTAAAACAAAATCAATAATTGGCCCTGCGTCCGG
HP30773	HD-EP30773	3R	1617417	CG1218	1617605	1619103	+	-188	ATTGGACACTTAAATTCAATTTTAGTCATTTTTTTAGATCTACGC
HP30793	HD-EP30793	3L	16532913	CG4169	16533003	16534995	+	-90	GCGACGGCCACACTAGCGCGAACGACCGTAAAAATTTTCGCTCTGCG
HP30842	HD-EP30842	3L	818413	CG13887	818485	820376	+	-72	CTGGAATCAACTGTAAATTGGGTAGCCAGAAAAAAGCTGAATT
HP30851	HD-EP30851	3R	19809477	CG13604	19805180	19809295	-	-182	CCCCACAAAGAAACAGCTCTTGGAG
HP30884	HD-EP30884	3L	250509	CG1221	248394	250970	+	2115	CACAACTACGAACGACGAAGTCGAGGAGAACAACAGCTCAGTCACAG
HP30910	HD-EP30910	3R	14076568	CG18598	14076852	14077278	+	-284	GCCTGGCCTGCTTGTATTTTCCGATGACCACAGAATTTAGTTTGACA
HP30937	HD-EP30937	3L	1865922	CG12026	1866288	1872099	+	-366	GCACTTATCAAAGGCGGGCCAAGATCGGGAACTCTCACCTGG
HP30944	HD-EP30944	3L	4601148	CG32246	4599206	4601329	+	1942	AGTTTTCTACTTGTTCCGCTTCTTCCGTCTCCACTTCTGTTGCTTTG
HP30950	HD-EP30950	3L	4239797	CG15011	4236617	4239778	-	-19	AATTGCTGTTATCAGAGAACGAGCCATCCCTGGTTCTACCCCCAGGAA
HP30996	HD-EP30996	3L	15775796	CG6224	15775759	15780883	+	37	GTACGGAAAAATCGTTTTTTGGTTGGCCTGGAAAAGTCGAAACACGAA
HP31006	HD-EP31006	3L	9317321	CG32039	9317733	9318714	+	-412	TAGAACGGGCGCTACGATATTAATTTATTGGTCCAATTTTAAAAGAT
HP31019	HD-EP31019	3L	8299131	CG7083	8299532	8301179	+	-401	ACCAACACTACTCTGCTTGCTAACACTAAAAGTACACACATTTGGCGG
HP31090	HD-EP31090	3L	12969266	CG11261	12966946	12969228	-	-38	TGCGTTGTAGAGCTATCGATAAGAATCGTTGAATGGTTAATGTCAGG
HP31187	HD-EP31187	3R	2900575	CG1104	2897347	2900173	-	-402	GTGCGCGTCGTTTCCGCATCTCTTATTCGCAAAGTTAAAGCCAGACT
HP31201	HD-EP31201	3L	8872356	CG4999	8871209	8890775	+	1147	GTAGCTCAACCTCTCTCTCTCTCTCTCGTTTTGCTTTTGTTGTAGAG
HP31232	HD-EP31232	2R	17605446	CG11362	17605910	17606403	+	-464	TGTGGTTTTTTGCGCGGAGTTGGATCGGCGGAGACGACGGAACAGCG
HP31357	HD-EP31357	3R	4142577	CG9613	4140521	4142232	-	-345	TAGGTGGAGATAACTGTAAAGAAGCTTTAGTTATTAGTATTGGTAAA
HP31401	HD-EP31401	3R	11808759	CG4261	11803020	11809205	+	5739	CACAGATCTTTGACCTCTTCAACGGAGGGAAAGACAAGGGAGCAGAA
HP31408	HD-EP31408	3L	21350451	CG6049	21337659	21350358	-	-93	GAATATCGAATTGCCATNCTNCTATGCTAAATGAGCTAGTTCCAC
HP31413	HD-EP31413	3R	12817866	CG3678	12816199	12817604	-	-262	GTTATTACTTGTACCCATCTTGTACCCATATCTGGCATACCACAAGG
HP31418	HD-EP31418	3R	19574331	CG10371	19574720	19575989	+	-389	TTAATCTTTTTTGTTGCAATGCTTAGTGCTGCGAACGGGCCGAGG
HP31441	HD-EP31441	2R	19032005	CG3105	19032285	19035618	+	-280	GGTATCGATTGCTGCCTAGAACGCACTTACTTATATATAAACTGGG
HP31454	HD-EP31454	3R	5597263	CG9471	5596273	5597280	-	17	AGCGTTCACTATTTAGAAAGAGCACTGTACATTCATTGCTACGGGT
HP31479	HD-EP31479	3R	5868573	CG3909	5868998	5870355	+	-425	GAGAACCGAGGANCGAACGTCGCGTTTTAAAAAACAAATCCCCAA
HP31503	HD-EP31503	3L	6133272	CG10289	6129080	6133395	-	123	GTCATTTTTCAACTTGTTCACACGATAACCGCTGCACATATTGTAGTA
HP31528	HD-EP31528	3L	4519458	CG32243	4517241	4519179	-	-279	GAAATGGTCACCCCAAATTTTAAACGCGTGTCGATGCTTGAGTTCCAT
HP31589	HD-EP31589	3R	6678232	CG4565	6678482	6679153	+	-250	CAAAACGGTCGAACTGGAACTGCAAGNATATACAAATGTGTTGCC
HP31652	HD-EP31652	3R	24953614	CG14516	24953058	24953661	-	47	GCTCAGTTTATTTTGCTCTCACGCAGCCAAAGTGCGAATTTGGCGCACC
HP31723	HD-EP31723	3L	20444708	CG4858	20445192	20446359	+	-484	GCAAGTGTCGATTTTTATTGGTCCAAG
HP31858	HD-EP31858	3L	1322764	CG2199	1320086	1323032	-	268	NNNNNNNNNNGCAAGTATAAAACTTAAATTGCGAGTGNCACGTTAAA
HP32012	HD-EP32012	3R	13508181	CG7655	13508408	13509491	+	-227	GCAAATGTTTCAATTTTCCCACTAACGAAAAAGTGTAAGTCCGCAGC
HP32034	HD-EP32034	3R	4188276	CG9684	4185695	4188284	-	8	TTCCGTTAATCGGATTTCCGTATCTGGTAACACCGTGGGGCTTCAGC
HP32063	HD-EP32063	3R	20841641	CG11783	20840850	20841384	-	-257	AGCTCGCGTTATCACCACATATTTTAATGAATTACTGTCCGTCCGAG
HP32069	HD-EP32069	3R	11039400	CG6654	11037017	11039340	-	-60	TTAAAGGTGTGACCAGGTGCACTTGAAATGCATCGGTATATTCAGCG
HP32076	HD-EP32076	3L	11055684	CG6272	11055041	11055718	-	34	ACGTGTTTTTTCCAACACTCCACCCAATAAACAAATTGTGTCAGAAG
HP32105	HD-EP32105	3R	14051766	CG7168	14050640	14051785	-	19	TATCGATATTCGATAGCAACCAGATTTATTTATTTTGGTTTGTCCCA
HP32137	HD-EP32137	3R	22993610	CG6127	22987183	23009081	-	15471	TAACGAAAAACCCGAGAAAAGTTTCGAGCGCCCCGAAAACAGCTAGG
HP32180	HD-EP32180	3L	4141712	CG15001	4140949	4141275	-	-437	ACAAAACCAAACAAATTGTTCGGAGGGTTAGGGACTGTAGGACATTG
HP32184	HD-EP32184	3R	22944708	CG6051	22939839	22944280	-	-428	CTCTCTCGCTCTGCTCCCCTCCCTACGGCACCTTTGCATACCCCGTA
HP32226	HD-EP32226	3L	16951183	CG3764	16943591	16951154	-	-29	GAGAACTGGGGAACCGAACTGGGAACGGGGACTGAAAAGCCCAGG
HP32235	HD-EP32235	3R	21075043	CG11856	21065973	21075114	+	9070	TCAACTCCCGATTGTTCCATCCCCAGCCGATAGTTTGACAGCCCTGC
HP32270	HD-EP32270	3R	6680141	CG6567	6679394	6680162	-	21	TTTACGAACCCCTGGCCACACTGCCGCCCTTTGATGGTTATTCCG
HP32294	HD-EP32294	3R	14856959	CG6011	14855707	14856990	-	31	TAATCTAAGGCATTTGTTTTGGTTACTCCACATCATGATGAAATACA
HP32330	HD-EP32330	3R	2194189	CG33097	2190209	2194010	-	-179	CTAATCGTCACTCGCCTATTATGCCACTCTTTTTAGACCTGGGAG
HP32342	HD-EP32342	3R	25813075	CG15525	25812048	25812662	-	-413	GGACGCTGGGTCCACTTCCATCGGCTATAATGCCTATTTGGTTTGTT
HP32367	HD-EP32367	3R	5377511	CG16788	5377781	5379485	+	-270	NNNNNNNNNCATGATAAATAACATAAGGGGTCCCGTAACAGCAGAAG
HP32434	HD-EP32434	3R	16418612	CG4159	16416825	16418176	-	-436	GACATGAATTAATTGATCCAAAATGGCTGAACATTTTTTGTACAGAA
HP32460	HD-EP32460	3R	9252415	CG18290	9251726	9253829	+	689	GAGCACGGCATCATCACCAACTGGGACGATATGGAGAAGATCTGGCA
HP32465	HD-EP32465	3R	27275096	CG11335	27273672	27274815	-	-281	GGGACGCTCCTCAATGATGATGTGATCGCCTCCGGGAATCGCTAG
HP32485	HD-EP32485	3R	15052886	CG11703	15052637	15053919	-	1033	TTCCCGNTCCGCCATCTCCAAATCGACCAGAAAGTATGCTCGGAG
HP32494	HD-EP32494	3R	1219323	CG1172	1219647	1222908	+	-324	ATACGCCTGCAGAAAGCGGCTAAGAGGTAAAACAAGACGACCTCGAG
HP32539	HD-EP32539	3R	21557590	CG4861	21556435	21568082	-	10492	CAAATAAATGGAAATAGTTGAAACTGTGAACATGCTACATCATGGTT
HP32561	HD-EP32561	3R	5511206	CG18542	5511500	5512883	+	-294	GTGAGCTAGCCCAATCACGGTGCCATCTCTCATGCCAAACACTCTGA
HP32587	HD-EP32587	3R	17049120	CG3337	17048596	17049272	-	152	GAGCAGATTCGTTGAGGAGTTCCATTTCTATTATCAGAAATTCATGT
HP32588	HD-EP32588	3L	3317140	CG32268	3316773	3316991	-	-149	CTGCACCTAGAAGTGTGACCATGTTTCGCGAACCTCAAATACCATGA
HP32589	HD-EP32589	3L	15931801	CG5942	15918963	15931748	-	-53	GTCATGTTCGCGGGCCTGCGAATGGCAAAAACGAAACCATTCTCCAGC
HP35025	HD-EP35025	3L	692468	CG13896	691571	692203	-	-265	GTTATCGATAGAGAAAAATCGAAACACAGATGTTTGGATCATGATAC
HP35027	HD-EP35027	3L	5763239	CG32415	5762972	5764807	+	267	TGCCCTTACTGCCAGCCCGAAAGCCAGATGGGCGGTAATGTTTGTTA
HP35031	HD-EP35031	3L	17328410	CG6445	17316630	17328408	-	-2	CCTCTCATTGGAAAGAACGGGCAGCAACAGGTAAGTCCGGC
HP35039	HD-EP35039	3L	8298691	CG7081	8297763	8298990	+	928	ACATTCTGTGGAGAGCGACCCACATTGCCCCACCACATGGGCTGTGG
HP35045	HD-EP35045	3R	1449822	CG1475	1450183	1451676	+	-361	TGATTCGACGCTTGCTGCCATCGCTAGAAAGTTTTAAAGTTTAAA
HP35056	HD-EP35056	3R	10724047	CG7262	10721446	10724108	-	61	CCAACATCTGGTCACACTGATCTTGCCGCTGCTTTTGGACTCA
HP35063	HD-EP35063	3L	12486738	CG10627	12484761	12487751	-	1013	AGTATCTTTTAGCTTGTATTTTGGAGTTGGGAAATGTTGTGTACCTA
HP35068	HD-EP35068	3R	18286454	CG7050	18286863	18300353	+	-409	CGCTCTCTCTTGGCAGGCGCGGATAAAACGGATTGCCGAGTAACACC
HP35099	HD-EP35099	3R	10043058	CG9649	10041194	10043607	-	549	AGTCGNGTCCGGNAAAACCCCCCTACCATAAAGCTCACCAGCTCG
HP35103	HD-EP35103	3R	1083168	CG14666	1083036	1084864	-	1696	AAAAACCGCGTAAACTGTGCAAAAAAAGGGAAAAATTCTTAACTCAG
HP35104	HD-EP35104	3L	238953	CG13879	239116	239627	+	-163	NNNNNNNNNNNNNNNNNNNNNGGCACNTTGCCAATGGNAAGCTGGTA
HP35136	HD-EP35136	3R	12450632	CG14905	12448616	12450360	-	-272	GTGGCAACGACAGAATGCGGTGGATAACTCCGCTAAGCAGAGTCTCT
HP35215	HD-EP35215	3L	7686173	CG7457	7681427	7685971	-	-202	ACACATATGATTNACTTCGGTATACATAGGCTTCGGTTGGTTTGTTT
HP35228	HD-EP35228	3R	5452781	CG8319	5453136	5454348	+	-355	CATCTCTATTAAGCCAAAGCCAAACAAAGAAGCACACAAAAGTTTAT
HP35249	HD-EP35249	3L	5724829	CG5495	5725155	5726421	+	-326	AATGAGCGGTCCCACCATCCACGCCACTGGAACTTTCGATACCTGCG
HP35251	HD-EP35251	3R	9089743	CG15889	9088473	9089774	-	31	NNNNCACGGTCATACCTCACTGGATTTTGTTTATATTTTGGAAAAGACTACC
HP35374	HD-EP35374	3R	24849219	CG14517	24848036	24849096	-	-123	AATNAACCNAAAAAAAAACAATTCGAGCTGGTGAAGTTTCACTGTCTG
HP35400	HD-EP35400	2L	10849165	CG6627	10846842	10849078	-	-87	CCTTTTTCTAATTTAACCCCTTTTAAATTAATTTTTCTAAGCCCATG
HP35430	HD-EP35430	3R	25490523	CG7581	25489221	25490507	-	-16	GGCGGCGAATCTGCCCATCTCTATAAGCGACGCCACTCAATTCAGAA
HP35432	HD-EP35432	3R	11798742	CG18740	11793873	11798649	-	-93	TCCCGCTCGCGCCGCCTAAAAACCGATGCACCACGATAGTCAGGCCG
HP35456	HD-EP35456	3L	127298	CG6845	127083	129689	+	215	TCTAACAGTGTTCCCTCACTGGCTGCCAGGTGCATTGTGACTTTGGC
HP35462	HD-EP35462	3R	7793170	CG18347	7793469	7797218	+	-299	GCAATCGCTACTATCGTTACGCCGATACCATCGTACCAGCTCTAAAG
HP35478	HD-EP35478	3L	2752913	CG9977	2749977	2752952	-	39	TTTTGGTATTTTCGCGTGTCTCGCTTACTGTCCTCGGTTCGGTTTAG
HP35490	HD-EP35490	3R	20111151	CG5715	20109806	20110749	-	-402	ACCATATATAAGCCCACGAAACGGATATCGCCGATTCAAACGGTCGA
HP35509	HD-EP35509	3R	2950030	CG10098	2950291	2952255	+	-261	ATATATTGGGCAGTGTTGAATAACGTTTGAACCTTAAACAGCTGTGG
HP35544	HD-EP35544	2R	13883225	CG15081	13883205	13885561	+	20	ATAAACGGATGATTTTTCGACGTACAAAATTGGGAAACTCTCACG
HP35545	HD-EP35545	3L	15765392	CG6215	15765872	15767493	+	-480	ATCGCGATCTAGTTCGGTTCGCGTGCAGCAGAACGCAAAGTACAACA
HP35566	HD-EP35566	3R	21866958	CG6095	21864816	21867322	-	364	ACTTACATTTCTCAACGCTAAAATTAAA
HP35572	HD-EP35572	3R	20855291	CG11785	20855754	20856829	+	-463	CACATACACTGACACCACACGCACATTAACCAATACACTGACGGG
HP35627	HD-EP35627	3R	10574717	CG3563	10567327	10619368	+	7390	AAAGTGTTTTCGAGCACTTAAGAGCACTGTTATGTATCAATACAAAA
HP35634	HD-EP35634	3R	23098583	CG3368	23098863	23102535	+	-280	TATGTCACATTAATTGGAAACATAATTTTTAATCAACAACGGTTGGG
HP35639	HD-EP35639	3R	8331465	CG31359	8331534	8334124	+	-69	GCTGCGCTNCTTTTCGCGAACATTCGAGGCGCGCTNCTNCTCGAACC
HP35725	HD-EP35725	3L	10836539	CG14149	10836623	10837728	+	-84	GTGACCCCAAAGCATTTGCCCGCTGTCCCGCTGCTGCTCATTCTGGT
HP35745	HD-EP35745	3L	12458417	CG10638	12455945	12458858	-	441	GACCAGAAACTGAAACGCGAACAGGTGTTTCTGGTCACAAAGGTAGG
HP35775	HD-EP35775	3L	2144532	CG15822	2133830	2144489	-	-43	CAACTCGAACGCACTTCGAGCCGCAACTCGAACCGAAAAACCAGGTTGG
HP35797	HD-EP35797	3R	23068603	CG5930	23066199	23071551	+	2404	CGCTGGTGGGGCTAATTGACGTATTTGCTGAATTATAAATGGGCGAAG
HP35812	HD-EP35812	3L	1526708	CG32313	1525456	1526372	-	-336	CTTCCACCTCTAACAACTTTTGTTCACTAGGG
HP35859	HD-EP35859	3R	16963875	CG5798	16960001	16963955	+	3874	AAATATATTCACTTCCAACTAACGGTCACACTGTAAAACGCCCCCGC
HP35866	HD-EP35866	3L	15529379	CG12301	15529721	15532249	+	-342	ATGAAAATATTTTGTTTACGAATTCGACATTCGAATCGTCATGGCCG
HP35880	HD-EP35880	3R	24420862	CG9986	24421225	24423462	+	-363	TCATGATAAATGAGCACTGTGTCTGTCACTTTGTTGTTGGTTTGAG
HP35916	HD-EP35916	3R	621404	CG17735	612766	621515	-	111	AAACCCAATCNATCAGTATATGTACATACTCGCACCAATTCCAGC
HP35938	HD-EP35938	3L	20148726	CG17149	20144955	20148789	+	3771	AGCTCCTGTTTGCAAACTTCTACGAATTAGCATTGGTGGGTCTCAGG
HP35971	HD-EP35971	3R	25551863	CG7601	25550356	25551908	-	45	ACTTTTTTATTCTTCCTTACACATTGAATGTATTTTCTTTCCTCTTA
HP35985	HD-EP35985	3L	13915440	CG32135	13915696	13917375	+	-256	TCCTTTGNATCTTTACTAACACTAAAAAAATTGTAAACTCCCGGAG
HP36003	HD-EP36003	3L	18790140	CG32027	18790458	18791666	+	-318	CGGGTAAATGGGTAATCAATGGAAAACCCAGATCTGAGTTGGGTCCAG
HP36009	HD-EP36009	3R	14068163	CG7156	14065158	14067922	-	-241	GCGCACGGAACGCGTGATGCGTTTTTAAGTCCGTCATTAGGCCATCGC
HP36103	HD-EP36103	3R	8198319	CG4181	8197739	8198386	+	580	GTGTACATATGTGCCACAATGATTCCCTGAAATTCTATAGTCTGATA
HP36146	HD-EP36146	3R	11182925	CG6194	11179451	11182659	-	-266	GCATGTGTGCGGTCTGGCAGCTCCGCGACAAGAATGACCAGCTGTG
		3R	11182925	CG5044	11182985	11185000	+	-60
HP36170	HD-EP36170	3R	12098115	CG12785	12094069	12098142	-	27	AAATACCGAATTCTGAAATACCGCATCTGCAACACGTGCGAG
HP36195	HD-EP36195	3L	14752225	CG5272	14751260	14752237	-	12	TTAACCGCTCTTAATGCGGTCGCATTAAAAAAGCAGTTAATTACAGT
HP36197	HD-EP36197	3L	203763	CG17142	198577	203699	-	-64	AGTAGACCTACGATGAACAAGTGCGAAGTGTTGGAGGCACTGGAG
HP36220	HD-EP36220	3R	18561610	CG6990	18562006	18562983	+	-396	ATGCGGACCAATCATCCTGCGAGGATTCGGATTCCATTGCACCTGAG
HP36236	HD-EP36236	3L	831953	CG13890	831948	833302	+	5	GTTGTTTAATTCATNCCGATTAGTGGGCNNCAGGGGTATTNCCAAGC
HP36271	HD-EP36271	3L	6915470	CG10077	6909016	6915433	-	-37	AGGTTAACTACATTGAGCGATCACTGTAATATTCCAATTTATGTC
HP36293	HD-EP36293	3R	18179434	CG7071	18179607	18181266	+	-173	GTCTTGCAGCCCTGGCTCTCAATGAAAATACAACTTACACTCGCGAG
HP36317	HD-EP36317	3R	16153656	CG4360	16150819	16153749	-	93	CCCTGGAAAACCACGCCAGTCATTTTTGTTTTGATAAGGATACGG
HP36375	HD-EP36375	3L	227642	CG32476	228125	230944	+	-483	AAGCGTCCTCTTGCGGTCGGCTTGGAGAANTAATTCTTTATGGTTGC
HP36468	HD-EP36468	3L	3299949	CG12077	3298859	3299821	-	-128	TCAACATCGATATTTCAAGTGAAACATGCTTCACTAAGACAGTGTGA
HP36480	HD-EP36480	3L	4114643	CG14998	4104179	4115176	-	533	TCCTTCCTCGCTCTTTCGCCTTCTTGTCACCTTTCCTTTTTGCCAAA
HP36497	HD-EP36497	3R	19583642	CG10375	19584091	19585361	+	-449	TTTTACCATGTGTTTGATAACATGGTATCGTTACGATAACAACTGGT
HP36522	HD-EP36522	3R	11491578	CG33207	11491926	11499401	+	-348	CAAATGTGCCAAGCAATATTTACAGTACACNTCTCCAAACTTTAACC
HP36525	HD-EP36525	3L	1313855	CG2213	1312929	1313781	-	-74	AAAATAAAAACCCAAGTAATCCGTGGGCGATCATAATTTGTATAGAA
HP36534	HD-EP36534	3L	17603059	CG7484	17603510	17604529	+	-451	GCGAAGTGAGCCCAGTTTTAAATTATTTAAATTGCGTATAGTGAAGC
HP36555	HD-EP36555	3R	11197677	CG6136	11195775	11197916	-	239	ATGGGCGAGCCCACGTCGTNTNCTCGTTCTGCCCGTCATACTGCGGC
HP36564	HD-EP36564	3R	23492576	CG5590	23492662	23494103	+	-86	GGCACAGGAGAAGACAGTGTGCGTGTGGAGTGGTGAGTG
HP36576	HD-EP36576	3R	8227582	CG4940	8227536	8228621	+	46	GTGTTTGGCGAGCAACAGCTGATTTGAGTC
HP36595	HD-EP36595	3R	9536583	CG31311	9535767	9537576	-	993	CAACAACAGCTGATAGCCCGCGTTGCCAACTAACTGTTGAGGCCAGGG
HP36603	HD-EP36603	3L	4264508	CG11582	4263694	4264044	-	-464	AAAATTATTTGCACTTCGACTTTTCTCGCTTTTGCCGCTTTGACACAC
HP36619	HD-EP36619	3L	3185172	CG33159	3184304	3185077	-	-95	GCCACATCCGTAGCCCCACGATACTATGCCCACGGAGCGACCAGCGTA
HP36625	HD-EP36625	3R	8193717	CG10045	8193551	8195006	-	1289	TACAAATGAGTTTGTTTTTAGATGGGTGTACATTTACATATATTACTA
HP36649	HD-EP36649	2R	12910205	CG14489	12910426	12912169	+	-221	CTTGAGGAAATTGTCATCGGGTCGCAAAGTAATTCCAGC
HP36724	HD-EP36724	3R	25873134	CG7950	25871941	25873269	+	1193	TGGCAGTATTTTTCCACCCTGCTGCCACACTGTTTACGAAGCAGCAA
HP36756	HD-EP36756	3L	11053803	CG6279	11050899	11053719	-	-84	AGCAAGGCCTTGCAGTAAAAGAGGAGCGAGAGCGGCCAAAACATGAT
HP36767	HD-EP36767	3R	8205439	CG4421	8205777	8206415	+	-338	GTGTTCATTACCTGGCCATTAGCTAAACACTTCATATTACCCCGG
HP36768	HD-EP36768	3R	15470433	CG7360	15470767	15472648	+	-334	CAATAATATACAACTAAGCTAATCGATATGCAATCGACCGAG
HP36769	HD-EP36769	3R	20170670	CG6454	20165570	20172617	+	5100	CTTCTGCAACTCACTTAGCTTTTGNTTGTCGGTCCACGAGTTGCCTGC
HP36775	HD-EP36775	3L	14001873	CG13484	14001421	14001876	-	3	CCAGTTCGGTCACACTGTCCCGAATATTCGTGAGCNCGGTTCATGAT
HP36806	HD-EP36806	3L	15904035	CG17035	15904054	15905134	+	-19	TTTTTGAAGGGTCAGCTATTTGTTGTTTGCGCGTAATAATAAACTAA
HP36842	HD-EP36842	3R	7775149	CG31211	7775420	7779898	+	-271	AGTATAGCTGAAGTGTATTAAAAAAATACCGTCATATGAGCGACCCGC
HP36883	HD-EP36883	3R	25747839	CG31040	25745634	25748145	-	306	GTTTATCCATTCCGCAGGACTAAAAGTTGTCTCCGAAAGAGCCGAAA
HP36889	HD-EP36889	3R	8334739	CG6489	8334817	8337027	+	-78	GCGCTCTTTTCTCGAACATTCGAGGCGCGCTCTCTCGAAC
HP36898	HD-EP36898	3L	15916852	CG5931	15909687	15916735	-	-117	GATGCCGACGTCTATTTACAACGCATCGTTTTGTTTATTGTTCAGTCA
HP36916	HD-EP36916	3R	24967357	CG31426	24964975	24966878	-	-479	TAGGAGGATGACGATGAGGTGGAGGACGTGTAGCTGTTGTGGCGCAC
HP36934	HD-EP36934	3R	21493717	CG4730	21492158	21493768	-	51	GTGGCAACCCTAGCACAGCTATGTTTAGTTTTTCTTCACATTTATGG
HP36991	HD-EP36991	3L	9856144	CG6707	9852344	9856122	-	-22	TTCTTTACCAAGTACAACGATGTGGCAACTCCCTGGCAGGGCCGCAA
HP37001	HD-EP37001	3R	18545539	CG6982	18545396	18546485	+	143	TTCTACGTCCACCAGCGGAGAAAATGGCGCCGACCACGACGATTGAG
HP37013	HD-EP37013	3L	1708458	CG2086	1696223	1711722	-	3264	TGGGAAAGGTCTGAAATACAGACCTGCGAATTGAGCGGTAGATTGAC
HP37044	HD-EP37044	3R	6609796	CG6547	6606706	6609874	-	78	TGGTTATGAAACTCAGTGCTGCCAGATGGTGAGAGAAATTCCCTGCC
HP37069	HD-EP37069	3R	21476309	CG4719	21468172	21476368	-	59	GTTTTGTGACCGAGTAAGAGTGACCGTTCGCGGGGTGGTCGAATATT
HP37073	HD-EP37073	3L	4119273	CG15811	4117411	4119827	-	554	TGTAAATATGTCTTTTTAGCTTATTNCCGTTCGCTTTTTCGCGTGGG
HP37079	HD-EP37079	3L	3306519	CG12013	3306920	3309255	+	-401	AATTTCGACTGCAATTTGTTTCTCGCCAAAAACAAAAACGCACAATG
HP37104	HD-EP37104	3R	5700381	CG12418	5700879	5701088	+	-498	CACGAAAAACGAAACGAAAAGCAAACGGCCAGT
HP37155	HD-EP37155	3R	15857304	CG4413	15855299	15857042	-	-262	ACCCTGTGTGGCGACATTCGCATTGCAACGCGTGCACTTCGCTCCAG
		3R	15857304	CG4936	15857559	15860070	+	-255
HP37170	HD-EP37170	3R	23079470	CG14262	23079414	23080517	-	1047	ATTTAAGTTGTAGTTTTCAATAATTTCCTATTGATCAAAAGCGATCCAAAC
HP37186	HD-EP37186	3R	21441970	CG4685	21439892	21442008	-	38	ACATCTGCTGTTGATAGTAAAAAAACGAGTTGGCAGTTTCTAAGGCT
HP37197	HD-EP37197	3R	10712210	CG7292	10708601	10711936	-	-274	TCTTCTGGATGGAGTTGATGCTTCTCGGTCGAGCTCATGATGAAA
HP37242	HD-EP37242	3L	21446298	CG32442	21445493	21446584	-	286	GCATCCATTTAAAGTTTCATTGGGCTGCCCGAAAAACAAACACTTGG
HP37244	HD-EP37244	3R	20886021	CG11839	20886344	20887260	+	-323	TATCTAAAACCGAGTTGGCAGTCTACCCGGCAATTTTTTTAGACTACGTG
HP37249	HD-EP37249	3R	1432384	CG2919	1428946	1432241	-	-143	AGATTTGCTATTGGAATATACATACATATGTATGTCGTGTTAGTCCAGAT
HP37259	HD-EP37259	3R	8516927	CG6054	8515608	8517453	-	526	GGCCCGGCGGAGGCTTCACCTCAGGTTTTTTGTCCAAATTCGCCTCGGC
HP37265	HD-EP37265	3L	1573647	CG13917	1573891	1580504	+	-244	ATTACACCGACTTCCTAAGAGAACGCAAGCAGTGCACATAGTCGTAT
HP37274	HD-EP37274	3L	670780	CG12015	671148	672582	+	-368	TGAAAGAACCAGATCGATAGAAGTTATCATTTTTGAAAAACTATTAT
HP37351	HD-EP37351	3L	12461002	CG10646	12460013	12461456	-	454	TCCGTAGATTAAGCTATTTTCATCCATTTTCCACGATTTACTCAATG
HP37364	HD-EP37364	3L	7045934	CG8640	7045648	7046097	-	163	CGATCCGATAGTCAAAGACAAAGCCAACATGCAGACACAGACTCCGA
HP37381	HD-EP37381	3R	1390298	CG14671	1389912	1390444	-	146	TATGCGCCGAGTTGGCACTACCGTCGATAACAAATGTTATCGCCAGC
HP37403	HD-EP37403	3R	20871007	CG31109	20869854	20871013	-	6	CAACCTGCCGAGGCAATCGGAAATACAACCCTCGAATCGAAACATATG
HP37406	HD-EP37406	3R	20887989	CG11836	20887510	20889091	+	479	GCTGGAATTTTCGGTATACTCGACCTCGTCTTCGGTATCCGAAAGTCC
HP37453	HD-EP37453	3R	5234144	CG9359	5234091	5236020	-	1876	TCCTTTCTGACAGGCCGTCATCATTCAAGTCATTCAAGTCATTGAAG
HP37470	HD-EP37470	3L	11122293	CG32076	11122507	11124152	+	-214	AAGCCAGGCGTTAGTCCATTTCCACGCGTTGCCGGCTGGTTGAGT
HP37485	HD-EP37485	3R	17044863	CG3353	17043005	17044528	-	-335	CTTTCTTTTCTCCTCTCTTCTCAGGATTTGTATATCGTTTGGTTCGG
HP37514	HD-EP37514	3R	18307801	CG5374	18305463	18307809	-	8	GCACTCGATAGTATCGAATCGACATCGGGTTTTTGTTCATCTCGAAG
HP37519	HD-EP37519	3L	1548928	CG7879	1540429	1549237	-	309	TTCGTTCGTTTCGCTTCTGCTTCTTCCCGTGGAGATGCTTCAACA
HP37546	HD-EP37546	2L	9946310	CG13126	9944837	9946552	-	242	TATGTAACCGAGAAATCAAAACAAATGAGAGCCACACGAG
HP37550	HD-EP37550	3R	12167751	CG10309	12168134	12171144	+	-383	GTTTCGTATCAACGTTATAATTATCGATAACTACTGTGCACCCAAGG
